# Supplementary material for: Mutant alleles differentially shape fitness and other complex traits in cattle
Source: Commun Biol. 2021 Dec 2;4:1353. doi: 10.1038/s42003-021-02874-9 (PMC8640064; doi:10.1038/s42003-021-02874-9)
Supplement: Supplementary file 4 — Supplementary Data 1 [file 42003_2021_2874_MOESM4_ESM.xlsx]

## Sheet: Suppl.Data.1
Supplementary Data 1. Pleiotropic effects of selected mutant alleles (MAs). For each set of MAs as listed in the first column, their effect directions are estimated for other key traits, using LD-clumped variants with r2 < 0.3 in each 1Mb window.
pcut: p-value threshold for GWAS.
N.mut.sig.b: Number of mutant allele effects that are significant at the given pcut.
N.mut.sigpos.b: Number of mutant allele effects that are significant and also beta > 0.
Prop.possig.b: proportion of N.mut.sigpos.b.
p.Prop.possig.b: p value of this proportion different from 0.5.
interpretation: if p.Prop.possig.b < 0.05 and Prop.possig.b > 0.5, then its interpretated as 'increase', i.e., the majority of mutant alleles increases the trait.
interpretation: if p.Prop.possig.b < 0.05 and Prop.possig.b < 0.5, then its interpretated as 'decrease', i.e., the majority of mutant alleles decreases the trait.
chromosome: the chromosomes that the variants analysed are from
Small-effect MAs increasing protein yield	Trait name	pcut	N.mut.sig.b	N.mut.sigpos.b	Prop.possig.b	p.Prop.possig.b	interpretation	chromosome
	Prot	0.05	205	205	1	1.69e-46	increase	-
	Prot	5e-05	0	0	NA	NA	NA	-
	Prot	5e-08	0	0	NA	NA	NA	-
	Fat	0.05	63	13	0.206349	3.14e-06	decrease	2,3,5,6,11,14,21,25,27
	Fat	5e-05	32	0	0	1.54e-08	decrease	14
	Fat	5e-08	21	0	0	4.59e-06	decrease	14
	Milk	0.05	155	154	0.993548	1.03e-34	increase	1,2,3,4,5,6,8,9,10,11,12,14,15,16,17,19,20,21,22,23,27,28,29,30
	Milk	5e-05	46	46	1	1.18e-11	increase	5,14
	Milk	5e-08	16	16	1	6.33e-05	increase	5,14
	ProtP	0.05	48	9	0.1875	1.49e-05	decrease	2,3,5,6,14,16
	ProtP	5e-05	23	4	0.173913	0.0017617	decrease	3,5,6,14
	ProtP	5e-08	9	2	0.222222	0.0955807	Not_sig	3,6,14
	FatP	0.05	82	1	0.0121951	1.01e-18	decrease	2,3,5,14,16,18,19,23,27
	FatP	5e-05	61	0	0	5.71e-15	decrease	2,5,14,27
	FatP	5e-08	39	0	0	4.24e-10	decrease	5,14
	Surv	0.05	0	0	NA	NA	NA	NA
	Surv	5e-05	0	0	NA	NA	NA	NA
	Surv	5e-08	0	0	NA	NA	NA	NA
	Gl	0.05	3	2	0.666667	0.563703	Not_sig	5,18,22
	Gl	5e-05	0	0	NA	NA	NA	NA
	Gl	5e-08	0	0	NA	NA	NA	NA
	Temp	0.05	0	0	NA	NA	NA	NA
	Temp	5e-05	0	0	NA	NA	NA	NA
	Temp	5e-08	0	0	NA	NA	NA	NA
	Stat	0.05	3	3	1	0.0832645	Not_sig	2,5,13
	Stat	5e-05	0	0	NA	NA	NA	NA
	Stat	5e-08	0	0	NA	NA	NA	NA
Small-effect MAs increasing milk yield	Trait name	pcut	N.mut.sig.b	N.mut.sigpos.b	Prop.possig.b	p.Prop.possig.b	interpretation	chromosome
	Prot	0.05	68	66	0.970588	8.42e-15	increase	1,3,4,5,7,9,10,11,12,13,14,15,16,18,19,20,21,22,24,26,27,28,29,30
	Prot	5e-05	3	3	1	0.0832645	Not_sig	5,11
	Prot	5e-08	0	0	NA	NA	NA	NA
	Fat	0.05	66	5	0.0757576	5.46e-12	decrease	4,5,6,14,18,20,27
	Fat	5e-05	13	0	0	0.000311491	decrease	5,14
	Fat	5e-08	1	0	0	0.317311	Not_sig	14
	Milk	0.05	323	323	1	3.22e-72	increase	-
	Milk	5e-05	0	0	NA	NA	NA	-
	Milk	5e-08	0	0	NA	NA	NA	-
	ProtP	0.05	157	0	0	5.12e-36	decrease	1,2,3,5,6,9,10,12,13,14,15,16,18,19,20,23,24,28,29,30
	ProtP	5e-05	60	0	0	9.49e-15	decrease	1,3,5,6,10,13,14,16,20,23,29,30
	ProtP	5e-08	23	0	0	1.62e-06	decrease	3,5,6,14,20,29
	FatP	0.05	198	0	0	5.71e-45	decrease	1,2,3,5,6,7,9,10,12,13,14,15,16,17,19,20,21,23,24,25,27,28,30
	FatP	5e-05	69	0	0	9.85e-17	decrease	2,5,14,20,27,30
	FatP	5e-08	15	0	0	0.000107511	decrease	14,20,27
	Surv	0.05	0	0	NA	NA	NA	NA
	Surv	5e-05	0	0	NA	NA	NA	NA
	Surv	5e-08	0	0	NA	NA	NA	NA
	Gl	0.05	3	2	0.666667	0.563703	Not_sig	5,18,29
	Gl	5e-05	0	0	NA	NA	NA	NA
	Gl	5e-08	0	0	NA	NA	NA	NA
	Temp	0.05	0	0	NA	NA	NA	NA
	Temp	5e-05	0	0	NA	NA	NA	NA
	Temp	5e-08	0	0	NA	NA	NA	NA
	Stat	0.05	1	1	1	0.317311	Not_sig	5
	Stat	5e-05	0	0	NA	NA	NA	NA
	Stat	5e-08	0	0	NA	NA	NA	NA
Small-effect MAs increasing survival	Trait name	pcut	N.mut.sig.b	N.mut.sigpos.b	Prop.possig.b	p.Prop.possig.b	interpretation	chromosome
	Prot	0.05	0	0	NA	NA	NA	NA
	Prot	5e-05	0	0	NA	NA	NA	NA
	Prot	5e-08	0	0	NA	NA	NA	NA
	Fat	0.05	0	0	NA	NA	NA	NA
	Fat	5e-05	0	0	NA	NA	NA	NA
	Fat	5e-08	0	0	NA	NA	NA	NA
	Milk	0.05	0	0	NA	NA	NA	NA
	Milk	5e-05	0	0	NA	NA	NA	NA
	Milk	5e-08	0	0	NA	NA	NA	NA
	ProtP	0.05	2	1	0.5	1	Not_sig	22,28
	ProtP	5e-05	0	0	NA	NA	NA	NA
	ProtP	5e-08	0	0	NA	NA	NA	NA
	FatP	0.05	0	0	NA	NA	NA	NA
	FatP	5e-05	0	0	NA	NA	NA	NA
	FatP	5e-08	0	0	NA	NA	NA	NA
	Surv	0.05	51	51	1	9.24e-13	increase	-
	Surv	5e-05	0	0	NA	NA	NA	-
	Surv	5e-08	0	0	NA	NA	NA	-
	Gl	0.05	1	0	0	0.317311	Not_sig	18
	Gl	5e-05	0	0	NA	NA	NA	NA
	Gl	5e-08	0	0	NA	NA	NA	NA
	Temp	0.05	0	0	NA	NA	NA	NA
	Temp	5e-05	0	0	NA	NA	NA	NA
	Temp	5e-08	0	0	NA	NA	NA	NA
	Stat	0.05	1	0	0	0.317311	Not_sig	18
	Stat	5e-05	0	0	NA	NA	NA	NA
	Stat	5e-08	0	0	NA	NA	NA	NA
Small-effect MAs increasing fertility	Trait name	pcut	N.mut.sig.b	N.mut.sigpos.b	Prop.possig.b	p.Prop.possig.b	interpretation	chromosome
	Prot	0.05	2	2	1	0.157299	Not_sig	9,21
	Prot	5e-05	0	0	NA	NA	NA	NA
	Prot	5e-08	0	0	NA	NA	NA	NA
	Fat	0.05	1	1	1	0.317311	Not_sig	14
	Fat	5e-05	1	1	1	0.317311	Not_sig	14
	Fat	5e-08	0	0	NA	NA	NA	NA
	Milk	0.05	5	4	0.8	0.179712	Not_sig	3,5,14,21
	Milk	5e-05	0	0	NA	NA	NA	NA
	Milk	5e-08	0	0	NA	NA	NA	NA
	ProtP	0.05	0	0	NA	NA	NA	NA
	ProtP	5e-05	0	0	NA	NA	NA	NA
	ProtP	5e-08	0	0	NA	NA	NA	NA
	FatP	0.05	1	1	1	0.317311	Not_sig	5
	FatP	5e-05	0	0	NA	NA	NA	NA
	FatP	5e-08	0	0	NA	NA	NA	NA
	Surv	0.05	1	0	0	0.317311	Not_sig	18
	Surv	5e-05	0	0	NA	NA	NA	NA
	Surv	5e-08	0	0	NA	NA	NA	NA
	Gl	0.05	9	8	0.888889	0.0196307	increase	14,17,18
	Gl	5e-05	3	3	1	0.0832645	Not_sig	18
	Gl	5e-08	0	0	NA	NA	NA	NA
	Temp	0.05	0	0	NA	NA	NA	NA
	Temp	5e-05	0	0	NA	NA	NA	NA
	Temp	5e-08	0	0	NA	NA	NA	NA
	Stat	0.05	4	4	1	0.0455003	increase	5,18
	Stat	5e-05	1	1	1	0.317311	Not_sig	18
	Stat	5e-08	0	0	NA	NA	NA	NA
