# Supplementary material for: Mutant alleles differentially shape fitness and other complex traits in cattle
Source: Commun Biol. 2021 Dec 2;4:1353. doi: 10.1038/s42003-021-02874-9 (PMC8640064; doi:10.1038/s42003-021-02874-9)
Supplement: Supplementary file 5 — Supplementary Data 2 [file 42003_2021_2874_MOESM5_ESM.xlsx]

## Sheet: Suppl.Data.2
Supplementary Data 2. Information on 1720 cattle from the 1000 Bull Genome Project used for validation analysis.
1000 Bull ID	Breed	BiosampleID	BioprojectID
AANAUSM000000000Z24	Angus	NA	NA
AANAUSM000000000Z28	Angus	NA	NA
AANAUSM000000SIRROY	Angus	NA	NA
AANAUSM000000WWRITO	Angus	NA	NA
AANAUSM00000AMPOWER	Angus	NA	NA
AANAUSM0000KCTONKIN	Angus	NA	NA
AANCANM000000355459	Angus	SAMN02142985	PRJNA176557
AANCANM000000561205	Angus	SAMN02142982	PRJNA176557
AANCANM000000564202	Angus	SAMN02142986	PRJNA176557
AANCANM000000583665	Angus	SAMN02842714	PRJNA176557
AANCANM000000631887	Angus	SAMN02843152	PRJNA176557
AANCANM000000912768	Angus	SAMN01915341	PRJNA176557
AANCANM000000976295	Angus	SAMN01915339	PRJNA176557
AANCANM000001047219	Angus	SAMN02843141	PRJNA176557
AANCANM000001067384	Angus	SAMN02843079	PRJNA176557
AANCANM000001067440	Angus	SAMN02843101	PRJNA176557
AANCANM000001072819	Angus	SAMN02142989	PRJNA176557
AANCANM000001077210	Angus	SAMN02843142	PRJNA176557
AANCANM000001086586	Angus	SAMN02843143	PRJNA176557
AANCANM000001121114	Angus	SAMN02841106	PRJNA176557
AANCANM000001169224	Angus	SAMN02142988	PRJNA176557
AANCANM000001256842	Angus	SAMN01915337	PRJNA176557
AANCANM000001267535	Angus	SAMN02839607	PRJNA176557
AANCANM000001295406	Angus	SAMN02843131	PRJNA176557
AANCANM000001303204	Angus	SAMN02142990	PRJNA176557
AANCANM000001356841	Angus	SAMN02941168	PRJNA256210
AANCANM000001413589	Angus	SAMN02841116	PRJNA176557
AANCANM000001504907	Angus	SAMN02843144	PRJNA176557
AANCANM000001545531	Angus	SAMN02843145	PRJNA176557
AANCANM0000KINKA133	Angus	SAMN02842717	PRJNA176557
AANCANM0000KINKA135	Angus	SAMN02842718	PRJNA176557
AANCANM0000KINKA149	Angus	SAMN02843054	PRJNA176557
AANCANM0000KINKA281	Angus	SAMN02843055	PRJNA176557
AANCANM00ONGOLD87HC	Angus	SAMN02941210	PRJNA256210
AANNZLM001217000784	Angus	SAMN10940527	PRJNA343262
AANNZLM001769106617	Angus	NA	NA
AANNZLM013227086933	Angus	NA	NA
AANNZLM015819073316	Angus	NA	NA
AANNZLM016932004379	Angus	SAMN10940528	PRJNA343262
AANNZLM017427080180	Angus	NA	NA
AANNZLM017568091689	Angus	NA	NA
AANNZLM017568098230	Angus	NA	NA
AANNZLM017683008844	Angus	SAMN10940525	PRJNA343262
AANNZLM020058096514	Angus	NA	NA
AANNZLM119900974197	Angus	NA	NA
AANNZLM145720120992	Angus	NA	NA
AANNZLM17691003Y167	Angus	SAMN10940526	PRJNA343262
AANNZLM17691095Q197	Angus	NA	NA
AANUSAF000014068065	Angus	NA	NA
AANUSAF000015772487_01	Angus	NA	NA
AANUSAF000015772487_02	Angus	NA	NA
AANUSAM000002677295	Angus	SAMN02142987	PRJNA176557
AANUSAM000002719761	Angus	SAMN02142983	PRJNA176557
AANUSAM000004285114	Angus	SAMN10940495	PRJNA343262
AANUSAM000005221298	Angus	SAMN10940490	PRJNA343262
AANUSAM000005475692	Angus	SAMN10940523	PRJNA343262
AANUSAM000005770651	Angus	SAMN10940510	PRJNA343262
AANUSAM000006064368	Angus	SAMN10940485	PRJNA343262
AANUSAM000006639770	Angus	NA	NA
AANUSAM000006810901	Angus	SAMN05788481	PRJNA343262
AANUSAM000007011424	Angus	SAMN10940483	PRJNA343262
AANUSAM000007147857	Angus	NA	NA
AANUSAM000007187001	Angus	SAMN10940493	PRJNA343262
AANUSAM000007501542	Angus	SAMN10940497	PRJNA343262
AANUSAM000007530738	Angus	SAMN10940511	PRJNA343262
AANUSAM000008505294	Angus	SAMN10940476	PRJNA343262
AANUSAM000008593101	Angus	SAMN10940477	PRJNA343262
AANUSAM000008890783	Angus	SAMN10940478	PRJNA343262
AANUSAM000008974207	Angus	SAMN10940448	PRJNA343262
AANUSAM000008989216	Angus	SAMN10940479	PRJNA343262
AANUSAM000009083399	Angus	SAMN10940484	PRJNA343262
AANUSAM000009250717	Angus	SAMN10940468	PRJNA343262
AANUSAM000009506886	Angus	SAMN10940491	PRJNA343262
AANUSAM000009586830	Angus	NA	NA
AANUSAM000009682589	Angus	SAMN10940492	PRJNA343262
AANUSAM000009690653	Angus	SAMN10940496	PRJNA343262
AANUSAM000009891499	Angus	SAMN10940462	PRJNA343262
AANUSAM000009894245	Angus	SAMN10940458	PRJNA343262
AANUSAM000009958634	Angus	SAMN05788482	PRJNA343262
AANUSAM000010095639	Angus	SAMN10940494	PRJNA343262
AANUSAM000010132935	Angus	SAMN10940444	PRJNA343262
AANUSAM000010226429	Angus	SAMN10940459	PRJNA343262
AANUSAM000010239760	Angus	SAMN10940453	PRJNA343262
AANUSAM000010361487	Angus	NA	NA
AANUSAM000010373602	Angus	NA	NA
AANUSAM000010398616	Angus	SAMN02142984	PRJNA176557
AANUSAM000010586502	Angus	NA	NA
AANUSAM000010776479	Angus	SAMN10940480	PRJNA343262
AANUSAM000010848986	Angus	SAMN10940481	PRJNA343262
AANUSAM000010858958	Angus	SAMN10940465	PRJNA343262
AANUSAM000011104267	Angus	SAMN10940466	PRJNA343262
AANUSAM000011105489	Angus	SAMN05948866	PRJNA343262
AANUSAM000011160685	Angus	SAMN10940473	PRJNA343262
AANUSAM000011160688	Angus	NA	NA
AANUSAM000011261777	Angus	NA	NA
AANUSAM000011300151	Angus	SAMN10940439	PRJNA343262
AANUSAM000011319785	Angus	SAMN10940442	PRJNA343262
AANUSAM000011356596	Angus	SAMN05788480	PRJNA343262
AANUSAM000011418151	Angus	SAMN05788485	PRJNA343262
AANUSAM000011451070	Angus	NA	NA
AANUSAM000011520398	Angus	SAMN10940463	PRJNA343262
AANUSAM000011563543	Angus	NA	NA
AANUSAM000011567326	Angus	SAMN10940489	PRJNA343262
AANUSAM000011750711	Angus	SAMN05788479	PRJNA343262
AANUSAM000011788302	Angus	SAMN10940455	PRJNA343262
AANUSAM000011833725	Angus	SAMN10940524	PRJNA343262
AANUSAM000011847053	Angus	NA	NA
AANUSAM000011901155	Angus	NA	NA
AANUSAM000011935889	Angus	SAMN10940445	PRJNA343262
AANUSAM000011994601	Angus	SAMN10940451	PRJNA343262
AANUSAM000012048084	Angus	SAMN10940443	PRJNA343262
AANUSAM000012223258	Angus	SAMN10940454	PRJNA343262
AANUSAM000012240991	Angus	SAMN10940447	PRJNA343262
AANUSAM000012309326	Angus	SAMN05788483	PRJNA343262
AANUSAM000012309327	Angus	SAMN10940470	PRJNA343262
AANUSAM000012310707	Angus	SAMN05788484	PRJNA343262
AANUSAM000012346200	Angus	SAMN10940469	PRJNA343262
AANUSAM000012396224	Angus	SAMN10940440	PRJNA343262
AANUSAM000012398105	Angus	NA	NA
AANUSAM000012452829	Angus	SAMN05948870	PRJNA343262
AANUSAM000012493607	Angus	SAMN10940467	PRJNA343262
AANUSAM000012530601	Angus	SAMN10940452	PRJNA343262
AANUSAM000012548568	Angus	SAMN10940456	PRJNA343262
AANUSAM000012618076	Angus	SAMN10940464	PRJNA343262
AANUSAM000012665222	Angus	SAMN05788497	PRJNA343262
AANUSAM000012783540	Angus	SAMN10940449	PRJNA343262
AANUSAM000012798179	Angus	SAMN10940482	PRJNA343262
AANUSAM000013009379	Angus	SAMN10940460	PRJNA343262
AANUSAM000013058662	Angus	SAMN10940441	PRJNA343262
AANUSAM000013062750	Angus	SAMN10940472	PRJNA343262
AANUSAM000013084963	Angus	SAMN10940457	PRJNA343262
AANUSAM000013207590	Angus	SAMN10940474	PRJNA343262
AANUSAM000013286246	Angus	NA	NA
AANUSAM000013297220	Angus	NA	NA
AANUSAM000013305978	Angus	SAMN10940488	PRJNA343262
AANUSAM000013320150	Angus	NA	NA
AANUSAM000013395329	Angus	SAMN10940461	PRJNA343262
AANUSAM000013395344	Angus	SAMN05788486	PRJNA343262
AANUSAM000013447282	Angus	SAMN10940471	PRJNA343262
AANUSAM000013512009	Angus	SAMN10940487	PRJNA343262
AANUSAM000013544928	Angus	SAMN10940450	PRJNA343262
AANUSAM000013561457	Angus	NA	NA
AANUSAM000013565612	Angus	NA	NA
AANUSAM000013588640	Angus	SAMN05948863	PRJNA343262
AANUSAM000013592905	Angus	SAMN10940486	PRJNA343262
AANUSAM000013609950	Angus	NA	NA
AANUSAM000013728513	Angus	SAMN10940500	PRJNA343262
AANUSAM000013739532	Angus	SAMN05788510	PRJNA343262
AANUSAM000013776378	Angus	SAMN10940475	PRJNA343262
AANUSAM000013880818	Angus	SAMN10940499	PRJNA343262
AANUSAM000013898124	Angus	SAMN10940446	PRJNA343262
AANUSAM000013898305	Angus	NA	NA
AANUSAM000013898306	Angus	NA	NA
AANUSAM000013898309	Angus	NA	NA
AANUSAM000013906722	Angus	NA	NA
AANUSAM000013921655	Angus	NA	NA
AANUSAM000013936986	Angus	NA	NA
AANUSAM000013977765	Angus	NA	NA
AANUSAM000013977818	Angus	NA	NA
AANUSAM000014056739	Angus	SAMN10940498	PRJNA343262
AANUSAM000014181494	Angus	NA	NA
AANUSAM000014181496	Angus	NA	NA
AANUSAM000014199475	Angus	NA	NA
AANUSAM000014202877	Angus	NA	NA
AANUSAM000014202878	Angus	NA	NA
AANUSAM000014206466	Angus	NA	NA
AANUSAM000014206467	Angus	NA	NA
AANUSAM000014419184	Angus	NA	NA
AANUSAM000014450618	Angus	NA	NA
AANUSAM000014450619	Angus	NA	NA
AANUSAM000014450620	Angus	NA	NA
AANUSAM000014450623	Angus	NA	NA
AANUSAM000014450625	Angus	NA	NA
AANUSAM000014450629	Angus	NA	NA
AANUSAM000014675445	Angus	SAMN10940535	PRJNA343262
AANUSAM000014691231	Angus	SAMN10940501	PRJNA343262
AANUSAM000014725035	Angus	NA	NA
AANUSAM000014739204	Angus	SAMN10940502	PRJNA343262
AANUSAM000014782400	Angus	NA	NA
AANUSAM000014782404	Angus	NA	NA
AANUSAM000014826407	Angus	NA	NA
AANUSAM000014844711	Angus	SAMN05788511	PRJNA343262
AANUSAM000014959541	Angus	SAMN10940505	PRJNA343262
AANUSAM000014963730	Angus	SAMN10940503	PRJNA343262
AANUSAM000015005525	Angus	NA	NA
AANUSAM000015109865	Angus	SAMN05788530	PRJNA343262
AANUSAM000015148659	Angus	NA	NA
AANUSAM000015330743	Angus	NA	NA
AANUSAM000015352677	Angus	NA	NA
AANUSAM000015352678	Angus	NA	NA
AANUSAM000015354674	Angus	NA	NA
AANUSAM000015355032	Angus	NA	NA
AANUSAM000015464762_01	Angus	NA	NA
AANUSAM000015464762_02	Angus	NA	NA
AANUSAM000015679150	Angus	NA	NA
AANUSAM000015840414	Angus	SAMN10940504	PRJNA343262
AANUSAM000015899735	Angus	NA	NA
AANUSAM000016124994	Angus	SAMN10940506	PRJNA343262
AANUSAM000016329609_01	Angus	NA	NA
AANUSAM000016329609_02	Angus	NA	NA
AANUSAM000016329610	Angus	NA	NA
AANUSAM000016396523	Angus	SAMN10940536	PRJNA343262
AANUSAM000016447771	Angus	SAMN10940512	PRJNA343262
AANUSAM000016550817	Angus	SAMN10940533	PRJNA343262
AANUSAM000016623889_01	Angus	NA	NA
AANUSAM000016623889_02	Angus	NA	NA
AANUSAM000017144108	Angus	SAMN10940532	PRJNA343262
AANUSAM000017312523	Angus	SAMN10940529	PRJNA343262
AANUSAM000017314668	Angus	SAMN10940530	PRJNA343262
AANUSAM000017635887	Angus	SAMN10940534	PRJNA343262
AANUSAM000017742506	Angus	SAMN10940531	PRJNA343262
AANUSAM000018365756	Angus	SAMN10940539	PRJNA343262
AANUSAU000006639770	Angus	NA	NA
AANUSAU000011261777	Angus	NA	NA
BRAAUSM0000000L3197	Brahman	NA	NA
BRAAUSM000000384176	Brahman	NA	NA
BRAAUSM000000384177	Brahman	NA	NA
BRAAUSM000000384178	Brahman	NA	NA
BRAAUSM000000384179	Brahman	NA	NA
BRAAUSM000000384180	Brahman	NA	NA
BRAAUSM000000391751	Brahman	NA	NA
BRAAUSM000000391752	Brahman	NA	NA
BRAAUSM000000391753	Brahman	NA	NA
BRAAUSM000000391754	Brahman	NA	NA
BRAAUSM000000391755	Brahman	NA	NA
BRAAUSM000000391757	Brahman	NA	NA
BRAAUSM000000391758	Brahman	NA	NA
BRAAUSM000000391759	Brahman	NA	NA
BRAAUSM000000391761	Brahman	NA	NA
BRAAUSM000000391762	Brahman	NA	NA
BRAAUSM000000391763	Brahman	NA	NA
BRAAUSM000000391764	Brahman	NA	NA
BRAAUSM000000391765	Brahman	NA	NA
BRAAUSM000000391766	Brahman	NA	NA
BRAAUSM000000391768	Brahman	NA	NA
BRAAUSM000000391771	Brahman	NA	NA
BRAAUSM000000391772	Brahman	NA	NA
BRAAUSM000000391774	Brahman	NA	NA
BRAAUSM000000391776	Brahman	NA	NA
BRAAUSM000000391778	Brahman	NA	NA
BRAAUSM000000391779	Brahman	NA	NA
BRAAUSM000000391780	Brahman	NA	NA
BRAAUSM000000391781	Brahman	NA	NA
BRAAUSM000000391782	Brahman	NA	NA
BRAAUSM000000391784	Brahman	NA	NA
BRAAUSM000000391785	Brahman	NA	NA
BRAAUSM000000391787	Brahman	NA	NA
BRAAUSM000000391789	Brahman	NA	NA
BRAAUSM000000391790	Brahman	NA	NA
BRAAUSM000000391791	Brahman	NA	NA
BRAAUSM000000391792	Brahman	NA	NA
BRAAUSM000000391796	Brahman	NA	NA
BRAAUSM000000391797	Brahman	NA	NA
BRAAUSM000000391799	Brahman	NA	NA
BRAAUSM000000391802	Brahman	NA	NA
BRAAUSM000000391803	Brahman	NA	NA
BRAAUSM000000391805	Brahman	NA	NA
BRAAUSM000000391806	Brahman	NA	NA
BRAAUSM000000391808	Brahman	NA	NA
BRAAUSM000000391811	Brahman	NA	NA
BRAAUSM000000391813	Brahman	NA	NA
BRAAUSM000000391814	Brahman	NA	NA
BRAAUSM000000391815	Brahman	NA	NA
BRAAUSM000000391816	Brahman	NA	NA
BRAAUSM000000391817	Brahman	NA	NA
BRAAUSM000000391820	Brahman	NA	NA
BRAAUSM000000391821	Brahman	NA	NA
BRAAUSM000000391825	Brahman	NA	NA
BRAAUSM000000391826	Brahman	NA	NA
BRAAUSM000000391828	Brahman	NA	NA
BRAAUSM000000391829	Brahman	NA	NA
BRAAUSM000000391830	Brahman	NA	NA
BRAAUSM000000391832	Brahman	NA	NA
BRAAUSM000000391837	Brahman	NA	NA
BRAAUSM000000391841	Brahman	NA	NA
BRAAUSM000000391843	Brahman	NA	NA
BRAAUSM000000391846	Brahman	NA	NA
BRAAUSM000000391849	Brahman	NA	NA
BRAAUSM000000391850	Brahman	NA	NA
BRAAUSM000000391851	Brahman	NA	NA
BRAAUSM000000391853	Brahman	NA	NA
BRAAUSM000000391854	Brahman	NA	NA
BRAAUSM000000391855	Brahman	NA	NA
BRAAUSM000000391856	Brahman	NA	NA
BRAAUSM000000391858	Brahman	NA	NA
BRAAUSM000000391862	Brahman	NA	NA
BRAAUSM000000391863	Brahman	NA	NA
BRAAUSM000000391865	Brahman	NA	NA
BRAAUSM000000391867	Brahman	NA	NA
BRAAUSM000000391869	Brahman	NA	NA
BRAAUSM000000391871	Brahman	NA	NA
BRAAUSM000000391872	Brahman	NA	NA
BRAAUSM000000391873	Brahman	NA	NA
BRAAUSM000000391875	Brahman	NA	NA
BRAAUSM000000391879	Brahman	NA	NA
BRAAUSM000000391882	Brahman	NA	NA
BRAAUSM000000391887	Brahman	NA	NA
BRAAUSM000000391888	Brahman	NA	NA
BRAAUSM000000391889	Brahman	NA	NA
BRAAUSM000000391891	Brahman	NA	NA
BRAAUSM000000391893	Brahman	NA	NA
BRAAUSM000000391896	Brahman	NA	NA
BRAAUSM000000391897	Brahman	NA	NA
BRAAUSM000000391900	Brahman	NA	NA
BRAAUSM000000391903	Brahman	NA	NA
BRAAUSM000000391905	Brahman	NA	NA
BRAAUSM000000391906	Brahman	NA	NA
BRAAUSM000000391907	Brahman	NA	NA
BRAAUSM000000391908	Brahman	NA	NA
BRAAUSM000000391909	Brahman	NA	NA
BRAAUSM000000391911	Brahman	NA	NA
BRAAUSM000000391912	Brahman	NA	NA
BRAAUSM000000391913	Brahman	NA	NA
BRAAUSM000000391914	Brahman	NA	NA
BRAAUSM000000391917	Brahman	NA	NA
BRAAUSM000000391918	Brahman	NA	NA
BRAAUSM000000391919	Brahman	NA	NA
BRAAUSM000000391920	Brahman	NA	NA
BRAAUSM000000391921	Brahman	NA	NA
BRAAUSM000000391922	Brahman	NA	NA
BRAAUSM000000391923	Brahman	NA	NA
BRAAUSM000000391924	Brahman	NA	NA
BRAAUSM000000391925	Brahman	NA	NA
BRAAUSM000000391927	Brahman	NA	NA
BRAAUSM000000391928	Brahman	NA	NA
BRAAUSM000000391929	Brahman	NA	NA
BRAAUSM000000391930	Brahman	NA	NA
BRAAUSM000000391931	Brahman	NA	NA
BRAAUSM000000391932	Brahman	NA	NA
BRAAUSM000000391933	Brahman	NA	NA
BRAAUSM000000391936	Brahman	NA	NA
BRAAUSM000000391938	Brahman	NA	NA
BRAAUSM000000391940	Brahman	NA	NA
BRAAUSM000000391944	Brahman	NA	NA
BRAAUSM000000391945	Brahman	NA	NA
BRAAUSM000000391946	Brahman	NA	NA
BRAAUSM000000391947	Brahman	NA	NA
BRAAUSM000000391948	Brahman	NA	NA
BRAAUSM000000391949	Brahman	NA	NA
BRAAUSM000000391951	Brahman	NA	NA
BRAAUSM000000391952	Brahman	NA	NA
BRAAUSM000000391953	Brahman	NA	NA
BRAAUSM000000391955	Brahman	NA	NA
BRAAUSM000000391956	Brahman	NA	NA
BRAAUSM000000391957	Brahman	NA	NA
BRAAUSM000000391961	Brahman	NA	NA
BRAAUSM000000391962	Brahman	NA	NA
BRAAUSM000000391963	Brahman	NA	NA
BRAAUSM000000391964	Brahman	NA	NA
BRAAUSM000000391965	Brahman	NA	NA
BRAAUSM000000391966	Brahman	NA	NA
BRAAUSM000000391967	Brahman	NA	NA
BRAAUSM000000533406	Brahman	NA	NA
BRAAUSM000000533407	Brahman	NA	NA
BRAAUSM00000WBMATER	Brahman	NA	NA
BRAAUSM000LYNDHURST	Brahman	NA	NA
BRAAUSM00NEOMIFETUS	Brahman	NA	NA
BRMAUSMCRCI0000S003	Brahman	NA	NA
BRMAUSMCRCI0000S006	Brahman	NA	NA
BRMAUSMCRCI0000S007	Brahman	NA	NA
BRMAUSMCRCI0000S064	Brahman	NA	NA
BRMAUSMCRCI0000S066	Brahman	NA	NA
BRMAUSMCRCI0000S103	Brahman	NA	NA
BRMAUSMCRCI0000S106	Brahman	NA	NA
BRMAUSMCRCI0000S109	Brahman	NA	NA
BRMAUSMCRCI0000S200	Brahman	NA	NA
BRMAUSMCRCI0000S204	Brahman	NA	NA
BRMAUSMCRCI0000S205	Brahman	NA	NA
BRMAUSMCRCI0000S210	Brahman	NA	NA
BRMAUSMCRCI0000S213	Brahman	NA	NA
BRMAUSMCRCI0000S219	Brahman	NA	NA
BRMAUSMCRCI0000S385	Brahman	NA	NA
BRMAUSMCRCI0000S386	Brahman	NA	NA
BRMAUSMCRCII5501016	Brahman	NA	NA
BRMAUSMCRCII5501031	Brahman	NA	NA
BRMAUSMCRCII5501032	Brahman	NA	NA
BRMAUSMCRCII5501033	Brahman	NA	NA
BRMAUSMCRCII5501034	Brahman	NA	NA
BRMAUSMCRCII5501036	Brahman	NA	NA
BRMAUSMCRCII5501037	Brahman	NA	NA
BRMAUSMCRCII5501039	Brahman	NA	NA
BRMAUSMCRCII5501040	Brahman	NA	NA
BRMAUSMCRCII5501041	Brahman	NA	NA
BRMAUSMCRCII5501048	Brahman	NA	NA
BRMAUSMCRCII5501050	Brahman	NA	NA
BRMAUSMCRCII5501052	Brahman	NA	NA
BRMAUSMCRCII5501054	Brahman	NA	NA
BRMAUSMCRCII5502081	Brahman	NA	NA
BRMAUSMCRCII5502092	Brahman	NA	NA
BRMAUSUCRC000021090	Brahman	NA	NA
BRMAUSUCRC000030452	Brahman	NA	NA
BRMAUSUCRC000050216	Brahman	NA	NA
BRMAUSUCRC00008T098	Brahman	NA	NA
BRMAUSUFAI000001998	Brahman	NA	NA
BRMAUSUFAI000003113	Brahman	NA	NA
BRMAUSUFAI000003135	Brahman	NA	NA
BRMAUSUKEN000000975	Brahman	NA	NA
BRMAUSUKEN000001024	Brahman	NA	NA
BRMAUSUKEN000001104	Brahman	NA	NA
BRMAUSUKEN000004298	Brahman	NA	NA
BRMAUSUKEN000004711	Brahman	NA	NA
BRMAUSUPON000043632	Brahman	NA	NA
BRMAUSUPON000043653	Brahman	NA	NA
BRMAUSUPON000063882	Brahman	NA	NA
BRMAUSUPON000073936	Brahman	NA	NA
BRMAUSUTAR000005610	Brahman	NA	NA
BRMAUSUTAR000006189	Brahman	NA	NA
BRMUSAM00000B293259	Brahman	NA	NA
BRMUSAM00000B303920	Brahman	NA	NA
BRMUSAM00000B358568	Brahman	SAMN05788490	PRJNA343262
BRMUSAM00000B378475	Brahman	SAMN05788495	PRJNA343262
BRMUSAM00000B669048	Brahman	NA	NA
BRMUSAM00000B669804	Brahman	NA	NA
BRMUSAM00000B694590	Brahman	SAMN05788496	PRJNA343262
BRMUSAM00000B743695	Brahman	NA	NA
BRMUSAM00000B747400	Brahman	NA	NA
D008	Angus	SAMN09087152	PRJNA431934
D014	Angus	SAMN09087153	PRJNA431934
D037	Angus	SAMN09087154	PRJNA431934
D046	Angus	SAMN09087155	PRJNA431934
D049	Angus	SAMN09087156	PRJNA431934
D063	Angus	SAMN09087157	PRJNA431934
D064	Angus	SAMN09087158	PRJNA431934
D067	Angus	SAMN09087159	PRJNA431934
D069	Angus	SAMN09087160	PRJNA431934
D072	Angus	SAMN09087161	PRJNA431934
D074	Angus	SAMN09087162	PRJNA431934
D085	Angus	SAMN09087163	PRJNA431934
D098	Angus	SAMN09087164	PRJNA431934
D104	Angus	SAMN09087165	PRJNA431934
D109	Angus	SAMN09087166	PRJNA431934
D112	Angus	SAMN09087167	PRJNA431934
D124	Angus	SAMN09087168	PRJNA431934
D126	Angus	SAMN09087169	PRJNA431934
D136	Angus	SAMN09087170	PRJNA431934
D142	Angus	SAMN09087171	PRJNA431934
D156	Angus	SAMN09087172	PRJNA431934
D158	Angus	SAMN09087173	PRJNA431934
D161	Angus	SAMN09087174	PRJNA431934
D170	Angus	SAMN09087175	PRJNA431934
D171	Angus	SAMN09087176	PRJNA431934
D178	Angus	SAMN09087177	PRJNA431934
D179	Angus	SAMN09087178	PRJNA431934
D183	Angus	SAMN09087179	PRJNA431934
D194	Angus	SAMN09087180	PRJNA431934
D195	Angus	SAMN09087181	PRJNA431934
D201	Angus	SAMN09087182	PRJNA431934
D209	Angus	SAMN09087183	PRJNA431934
D210	Angus	SAMN09087184	PRJNA431934
D212	Angus	SAMN09087185	PRJNA431934
D213	Angus	SAMN09087186	PRJNA431934
D216	Angus	SAMN09087187	PRJNA431934
D228	Angus	SAMN09087188	PRJNA431934
D234	Angus	SAMN09087189	PRJNA431934
D238	Angus	SAMN09087190	PRJNA431934
D240	Angus	SAMN09087191	PRJNA431934
D244	Angus	SAMN09087192	PRJNA431934
D245	Angus	SAMN09087193	PRJNA431934
D246	Angus	SAMN09087194	PRJNA431934
D251	Angus	SAMN09087195	PRJNA431934
D252	Angus	SAMN09087196	PRJNA431934
D260	Angus	SAMN09087198	PRJNA431934
D262	Angus	SAMN09087199	PRJNA431934
HHOLNLDM000875952040	Holstein	NA	NA
HOL840M003006972816	Holstein	NA	NA
HOL840M003012503598	Holstein	SAMN09519608	PRJNA478565
HOL840M003013523361	Holstein	SAMN09519607	PRJNA478565
HOL840M003014334782	Holstein	SAMN09519616	PRJNA478565
HOL840M003014466145	Holstein	NA	NA
HOL840M003123600774	Holstein	SAMN09519617	PRJNA478565
HOL840M003123600913	Holstein	SAMN09519623	PRJNA478565
HOL840M003124584834	Holstein	SAMN09519621	PRJNA478565
HOL840M003124720445	Holstein	SAMN09519624	PRJNA478565
HOL840M003125079126	Holstein	SAMN09519604	PRJNA478565
HOL840M003125170885	Holstein	SAMN09519618	PRJNA478565
HOL840M003125479421	Holstein	SAMN09519610	PRJNA478565
HOL840M003128043640	Holstein	SAMN09519630	PRJNA478565
HOL840M003128043644	Holstein	SAMN09519631	PRJNA478565
HOL840M003128792954	Holstein	SAMN09519615	PRJNA478565
HOL840M003129016258	Holstein	SAMN09519622	PRJNA478565
HOL840M003129038218	Holstein	SAMN09519614	PRJNA478565
HOL840M003129128755	Holstein	SAMN09519634	PRJNA478565
HOL840M003130641747	Holstein	SAMN09519619	PRJNA478565
HOL840M003130854065	Holstein	SAMN09519625	PRJNA478565
HOL840M003131131453	Holstein	SAMN09519633	PRJNA478565
HOLAUSF00000006819F	Holstein	NA	NA
HOLAUSF000208000954	Holstein	NA	NA
HOLAUSF000Y06BO0054	Holstein	NA	NA
HOLAUSM00000002181F	Holstein	NA	NA
HOLAUSM000A00000209	Holstein	SAMN08612443	PRJNA431934
HOLAUSM000A00000253	Holstein	SAMN08612448	PRJNA431934
HOLAUSM000A00000378	Holstein	SAMN02647168/SAMN08612380	PRJNA238491
HOLAUSM000A00000381	Holstein	SAMN08612449	PRJNA431934
HOLAUSM000A00000431	Holstein	SAMN08612450	PRJNA431934
HOLAUSM000A00001061	Holstein	SAMN08612451	PRJNA431934
HOLAUSM000A00001685	Holstein	SAMN08612452	PRJNA431934
HOLAUSM000A00003120	Holstein	NA	NA
HOLAUSM000A00003248	Holstein	NA	NA
HOLAUSM000A00003312	Holstein	SAMN08612440	PRJNA431934
HOLAUSM000A00003631	Holstein	NA	NA
HOLAUSM000A00004407	Holstein	NA	NA
HOLAUSM000A00004482	Holstein	NA	NA
HOLAUSM000A00004594	Holstein	SAMN02666026/SAMN08612381	PRJNA238491
HOLAUSM000A00004597	Holstein	NA	NA
HOLAUSM000A00004664	Holstein	SAMN02670933/SAMN08612382	PRJNA238491
HOLAUSM000A00004778	Holstein	SAMN08612439	PRJNA431934
HOLAUSM000A00005285	Holstein	SAMN02670934/SAMN08612383	PRJNA238491
HOLAUSM000A00005352	Holstein	SAMN08612384/SAMN02670935	PRJNA238491
HOLAUSM000A00005430	Holstein	SAMN08612385	PRJNA431934
HOLAUSM000A00005625	Holstein	SAMN08612386	PRJNA431934
HOLAUSM000A00006192	Holstein	SAMN08612387	PRJNA431934
HOLAUSM000A00006618	Holstein	SAMN08612388	PRJNA431934
HOLAUSM000A00006889	Holstein	SAMN08612389	PRJNA431934
HOLAUSM000A00006901	Holstein	SAMN08612390	PRJNA431934
HOLAUSM000A00007327	Holstein	NA	NA
HOLAUSM000A00007691	Holstein	SAMN08612392	PRJNA431934
HOLAUSM000A00007765	Holstein	SAMN08612393	PRJNA431934
HOLAUSM000A00007988	Holstein	SAMN08612441	PRJNA431934
HOLAUSM000A00008383	Holstein	NA	NA
HOLAUSM000A00008439	Holstein	SAMN08612394	PRJNA431934
HOLAUSM000A00008927	Holstein	SAMN08612395	PRJNA431934
HOLAUSM000A00008939	Holstein	SAMN08612396	PRJNA431934
HOLAUSM000A00008941	Holstein	SAMN08612397	PRJNA431934
HOLAUSM000A00009032	Holstein	SAMN08612398	PRJNA431934
HOLAUSM000A00009209	Holstein	SAMN08612399	PRJNA431934
HOLAUSM000A00009311	Holstein	SAMN08612400	PRJNA431934
HOLAUSM000A00009468	Holstein	SAMN08612401	PRJNA431934
HOLAUSM000A00009550	Holstein	SAMN08612444	PRJNA431934
HOLAUSM000A00009553	Holstein	NA	NA
HOLAUSM000A00009559	Holstein	SAMN08612402	PRJNA431934
HOLAUSM000A00009560	Holstein	SAMN08612403	PRJNA431934
HOLAUSM000A00009576	Holstein	SAMN08612404	PRJNA431934
HOLAUSM000A00009624	Holstein	SAMN08612405	PRJNA431934
HOLAUSM000A00009637	Holstein	SAMN08612406	PRJNA431934
HOLAUSM000A00009639	Holstein	SAMN08612453	PRJNA431934
HOLAUSM000A00009677	Holstein	SAMN08612407	PRJNA431934
HOLAUSM000A00009753	Holstein	SAMN08612442	PRJNA431934
HOLAUSM000A00009763	Holstein	SAMN08612408	PRJNA431934
HOLAUSM000A00010139	Holstein	SAMN08612409	PRJNA431934
HOLAUSM000A00010173	Holstein	SAMN08612410	PRJNA431934
HOLAUSM000A00010179	Holstein	SAMN08612445	PRJNA431934
HOLAUSM000A00010199	Holstein	SAMN08612411	PRJNA431934
HOLAUSM000A00010228	Holstein	SAMN08612412	PRJNA431934
HOLAUSM000H00802320	Holstein	SAMN08612413	PRJNA431934
HOLAUSM000H00827500	Holstein	SAMN08612414	PRJNA431934
HOLAUSM000H00834611	Holstein	SAMN08612446	PRJNA431934
HOLAUSM000H00851470	Holstein	SAMN08612415	PRJNA431934
HOLAUSM000H00860935	Holstein	SAMN08612416	PRJNA431934
HOLAUSM000H00869155	Holstein	NA	NA
HOLAUSM000H00913259	Holstein	SAMN08612417	PRJNA431934
HOLAUSM000H00930377	Holstein	SAMN08612454	PRJNA431934
HOLAUSM000H00956582	Holstein	SAMN08612455	PRJNA431934
HOLAUSM000H01012114	Holstein	SAMN08612418	PRJNA431934
HOLAUSM000H01036699	Holstein	SAMN08612456	PRJNA431934
HOLAUSM000H01037641	Holstein	NA	NA
HOLAUSM000H01059976	Holstein	SAMN08612419	PRJNA431934
HOLAUSM000H01251962	Holstein	SAMN08612420	PRJNA431934
HOLAUSM000H01313722	Holstein	SAMN08612421	PRJNA431934
HOLAUSM000H01327643	Holstein	SAMN08612422	PRJNA431934
HOLAUSM000H01409746	Holstein	NA	NA
HOLAUSM000H01420070	Holstein	NA	NA
HOLAUSM000H01669007	Holstein	NA	NA
HOLAUSM000H01786521	Holstein	SAMN10940660	PRJNA343262
HOLAUTF000359551538	Holstein	NA	NA
HOLAUTF000541424428	Holstein	NA	NA
HOLCANM000000290516	Holstein	SAMN02843168	PRJNA176557
HOLCANM000000294213	Holstein	SAMN08612447	PRJNA431934
HOLCANM000000308691	Holstein	SAMN08612423	PRJNA431934
HOLCANM000000327279	Holstein	SAMN02841117	PRJNA176557
HOLCANM000000334489	Holstein	SAMN02841118	PRJNA176557
HOLCANM000000335966	Holstein	SAMN02843156	PRJNA176557
HOLCANM000000343514	Holstein	SAMN08612424	PRJNA431934
HOLCANM000000352790	Holstein	SAMN08612425/SAMEA3390138	PRJNA431934
HOLCANM000000362966	Holstein	SAMEA3390153	PRJEB9343
HOLCANM000000363162	Holstein	NA	NA
HOLCANM000000371115	Holstein	SAMEA3390154	PRJEB9343
HOLCANM000000371440	Holstein	SAMN08612426	PRJNA431934
HOLCANM000000376455	Holstein	SAMN02842701	PRJNA176557
HOLCANM000000383622	Holstein	NA	NA
HOLCANM000000389459	Holstein	NA	NA
HOLCANM000000389462	Holstein	NA	NA
HOLCANM000000392405	Holstein	NA	NA
HOLCANM000000392457	Holstein	NA	NA
HOLCANM000000402729	Holstein	SAMN08612427	PRJNA431934
HOLCANM000005181414	Holstein	NA	NA
HOLCANM000005279989	Holstein	SAMN02843157	PRJNA176557
HOLCANM000005402550	Holstein	SAMN02843158	PRJNA176557
HOLCANM000005454574	Holstein	NA	NA
HOLCANM000005457798	Holstein	NA	NA
HOLCANM000005470579	Holstein	NA	NA
HOLCANM000005757117	Holstein	SAMN02842711	PRJNA176557
HOLCANM000006026421	Holstein	SAMN02841109	PRJNA176557
HOLCANM000006483076	Holstein	NA	NA
HOLCANM000006498847	Holstein	SAMEA3390160	PRJEB9343
HOLCANM000006790237	Holstein	SAMN02843160	PRJNA176557
HOLCANM000006820564	Holstein	SAMN02843139	PRJNA176557
HOLCANM000006830327	Holstein	SAMN02843161	PRJNA176557
HOLCANM000006947936	Holstein	SAMN02843162	PRJNA176557
HOLCANM000006961162	Holstein	NA	NA
HOLCANM000007220817	Holstein	SAMN02843169	PRJNA176557
HOLCANM000007329252	Holstein	SAMN02843124	PRJNA176557
HOLCANM000007746123	Holstein	SAMN02843163	PRJNA176557
HOLCANM000007816429	Holstein	SAMN02843125	PRJNA176557
HOLCANM000008533955	Holstein	NA	NA
HOLCANM000008930027	Holstein	NA	NA
HOLCANM000008956379	Holstein	NA	NA
HOLCANM000009217258	Holstein	NA	NA
HOLCANM000009324236	Holstein	SAMN02843120	PRJNA176557
HOLCANM000009428124	Holstein	SAMN02843154	PRJNA176557
HOLCANM000009626893	Holstein	NA	NA
HOLCANM000010705608	Holstein	SAMN08612428	PRJNA431934
HOLCANM000011696813	Holstein	NA	NA
HOLCANM000012192478	Holstein	SAMN09519626	PRJNA478565
HOLCANM000100745543	Holstein	SAMN02841119	PRJNA176557
HOLCANM000101098586	Holstein	NA	NA
HOLCANM000108737099	Holstein	SAMN10940630	PRJNA343262
HOLCANM000109127990	Holstein	SAMN09519627	PRJNA478565
HOLCANM000109243044	Holstein	SAMN09519605	PRJNA478565
HOLCANM000109538236	Holstein	SAMN10940631	PRJNA343262
HOLCHEF120063151265	Holstein	NA	NA
HOLCHEF120110812262	Holstein	NA	NA
HOLCHEF120112203143	Holstein	SAMEA4644737	PRJEB18113
HOLCHEF120112591455	Holstein	NA	NA
HOLCHEF120118922192	Holstein	SAMEA4644729	PRJEB18113
HOLCHEF120119925017	Holstein	SAMEA4644732	PRJEB18113
HOLCHEF120125697625	Holstein	SAMEA4644731	PRJEB18113
HOLCHEF120125774197	Holstein	SAMEA19325668	PRJEB18113
HOLCHEM0658146e+011	Holstein	SAMN10940632	PRJNA343262
HOLCHEM120006477230	Holstein	SAMEA4644746	PRJEB18113
HOLCHEM120060368666	Holstein	SAMEA4644736	PRJEB18113
HOLCHEM120079134542	Holstein	NA	NA
HOLCHEM120094727842	Holstein	SAMEA4644753	PRJEB18113
HOLCHEM120128292827	Holstein	SAMEA4644738	PRJEB18113
HOLCHEM310013792758	Holstein	NA	NA
HOLCHEM310023641077	Holstein	SAMEA4644748	PRJEB18113
HOLCHEM310048190307	Holstein	NA	NA
HOLCHEM714280031648	Holstein	NA	NA
HOLCHEMRM369	Holstein	NA	NA
HOLDEUF000358400089	Holstein	NA	NA
HOLDEUF000358400092	Holstein	NA	NA
HOLDEUF000536705836	Holstein	NA	NA
HOLDEUF000537767475	Holstein	NA	NA
HOLDEUF000666070445	Holstein	SAMEA4644733	PRJEB18113
HOLDEUF001300x05474	Holstein	NA	NA
HOLDEUF001300x08447	Holstein	NA	NA
HOLDEUF001300x28096	Holstein	NA	NA
HOLDEUF001300x55349	Holstein	NA	NA
HOLDEUF001404868003	Holstein	NA	NA
HOLDEUF001404868631	Holstein	NA	NA
HOLDEUM000000253642	Holstein	NA	NA
HOLDEUM000101544835	Holstein	NA	NA
HOLDEUM000102650777	Holstein	NA	NA
HOLDEUM000340930144	Holstein	NA	NA
HOLDEUM000341485350	Holstein	NA	NA
HOLDEUM000341621945	Holstein	NA	NA
HOLDEUM000341937669	Holstein	NA	NA
HOLDEUM000345461818	Holstein	NA	NA
HOLDEUM000347213836	Holstein	NA	NA
HOLDEUM000348565591	Holstein	NA	NA
HOLDEUM000354204892	Holstein	NA	NA
HOLDEUM000354812817	Holstein	NA	NA
HOLDEUM000538771554	Holstein	SAMN10940635	PRJNA343262
HOLDEUM000577604324	Holstein	NA	NA
HOLDEUM000578194407	Holstein	NA	NA
HOLDEUM000578448776	Holstein	NA	NA
HOLDEUM000578891748	Holstein	NA	NA
HOLDEUM000579539135	Holstein	NA	NA
HOLDEUM000768076721	Holstein	NA	NA
HOLDEUM000932406964	Holstein	NA	NA
HOLDEUM001004438700	Holstein	NA	NA
HOLDEUM001004565147	Holstein	NA	NA
HOLDEUM001011164690	Holstein	NA	NA
HOLDEUM001012056808	Holstein	NA	NA
HOLDEUM001012261613	Holstein	NA	NA
HOLDEUM001013278183	Holstein	NA	NA
HOLDEUM001013340602	Holstein	NA	NA
HOLDEUM001013456888	Holstein	NA	NA
HOLDEUM001015066222	Holstein	NA	NA
HOLDEUM001015148130	Holstein	NA	NA
HOLDEUM001015194625	Holstein	NA	NA
HOLDEUM001015216836	Holstein	NA	NA
HOLDEUM001020186127	Holstein	NA	NA
HOLDEUM001020475657	Holstein	NA	NA
HOLDEUM001020477549	Holstein	NA	NA
HOLDEUM001020540112	Holstein	NA	NA
HOLDEUM001021098657	Holstein	NA	NA
HOLDEUM001264135582	Holstein	NA	NA
HOLDEUM001265389013	Holstein	SAMEA4644761	PRJEB18113
HOLDEUM001500058043	Holstein	NA	NA
HOLDEUM002261530135	Holstein	NA	NA
HOLDNKF001054402189	Holstein	NA	NA
HOLDNKF001054402253	Holstein	NA	NA
HOLDNKF001819103538	Holstein	NA	NA
HOLDNKF001819103624	Holstein	NA	NA
HOLDNKF001819103634	Holstein	NA	NA
HOLDNKF003218702191	Holstein	NA	NA
HOLDNKF003637901922	Holstein	NA	NA
HOLDNKF004003803608	Holstein	NA	NA
HOLDNKF004072301385	Holstein	NA	NA
HOLDNKF004111201920	Holstein	NA	NA
HOLDNKF004284302883	Holstein	NA	NA
HOLDNKF004443202338	Holstein	NA	NA
HOLDNKF004780602994	Holstein	NA	NA
HOLDNKF004780603006	Holstein	NA	NA
HOLDNKF005112203444	Holstein	NA	NA
HOLDNKF005228202404	Holstein	NA	NA
HOLDNKF005374603141	Holstein	NA	NA
HOLDNKF005852901289	Holstein	NA	NA
HOLDNKF005911901586	Holstein	NA	NA
HOLDNKM000000007272	Holstein	NA	NA
HOLDNKM000000007304	Holstein	NA	NA
HOLDNKM000000007464	Holstein	NA	NA
HOLDNKM000000007480	Holstein	NA	NA
HOLDNKM000000007784	Holstein	NA	NA
HOLDNKM000000007807	Holstein	NA	NA
HOLDNKM000000008050	Holstein	NA	NA
HOLDNKM000000008175	Holstein	NA	NA
HOLDNKM000000008294	Holstein	NA	NA
HOLDNKM000000008689	Holstein	NA	NA
HOLDNKM000000009011	Holstein	NA	NA
HOLDNKM000000009201	Holstein	NA	NA
HOLDNKM000000010991	Holstein	NA	NA
HOLDNKM000000013887	Holstein	NA	NA
HOLDNKM000000013888	Holstein	NA	NA
HOLDNKM000000018382	Holstein	NA	NA
HOLDNKM000000227906	Holstein	NA	NA
HOLDNKM000000232851	Holstein	NA	NA
HOLDNKM000000233341	Holstein	NA	NA
HOLDNKM000000235047	Holstein	NA	NA
HOLDNKM000000235965	Holstein	NA	NA
HOLDNKM000000237082	Holstein	NA	NA
HOLDNKM000000237273	Holstein	NA	NA
HOLDNKM000000237861	Holstein	NA	NA
HOLDNKM000000237903	Holstein	NA	NA
HOLDNKM000000238068	Holstein	NA	NA
HOLDNKM000000238091	Holstein	NA	NA
HOLDNKM000000238137	Holstein	NA	NA
HOLDNKM000000238478	Holstein	NA	NA
HOLDNKM000000238757	Holstein	NA	NA
HOLDNKM000000238820	Holstein	NA	NA
HOLDNKM000000239554	Holstein	NA	NA
HOLDNKM000000240020	Holstein	NA	NA
HOLDNKM000000240235	Holstein	NA	NA
HOLDNKM000000241793	Holstein	NA	NA
HOLDNKM000000241920	Holstein	NA	NA
HOLDNKM000000241941	Holstein	NA	NA
HOLDNKM000000244858	Holstein	NA	NA
HOLDNKM000000247111	Holstein	NA	NA
HOLDNKM000000247374	Holstein	NA	NA
HOLDNKM000000247385	Holstein	NA	NA
HOLDNKM000000248199	Holstein	NA	NA
HOLDNKM000000248526	Holstein	NA	NA
HOLDNKM000000248700	Holstein	NA	NA
HOLDNKM000000248938	Holstein	NA	NA
HOLDNKM000000248975	Holstein	NA	NA
HOLDNKM000000249397	Holstein	NA	NA
HOLDNKM000000250521	Holstein	NA	NA
HOLDNKM000000250992	Holstein	NA	NA
HOLDNKM000000252429	Holstein	NA	NA
HOLDNKM000000252950	Holstein	NA	NA
HOLDNKM000000253385	Holstein	NA	NA
HOLDNKM000000253419	Holstein	NA	NA
HOLESPM000103288275	Holstein	NA	NA
HOLESPM001101584412	Holstein	NA	NA
HOLESPM001501362295	Holstein	NA	NA
HOLESPM001501829420	Holstein	NA	NA
HOLESPM002702262954	Holstein	NA	NA
HOLESPM002702270383	Holstein	NA	NA
HOLESPM002702905586	Holstein	NA	NA
HOLESPM003102720401	Holstein	NA	NA
HOLESPM003301970747	Holstein	NA	NA
HOLESPM004802390363	Holstein	NA	NA
HOLESPM009200779230	Holstein	NA	NA
HOLFINM000000092980	Holstein	NA	NA
HOLFRAF002221662388	Holstein	NA	NA
HOLFRAF002232376290	Holstein	NA	NA
HOLFRAF002930983385	Holstein	NA	NA
HOLFRAF002942310223	Holstein	NA	NA
HOLFRAF003523821735	Holstein	NA	NA
HOLFRAF003529131895	Holstein	NA	NA
HOLFRAF003542291565	Holstein	NA	NA
HOLFRAF003542291731	Holstein	NA	NA
HOLFRAF003545213360	Holstein	NA	NA
HOLFRAF003545213508	Holstein	NA	NA
HOLFRAF003545213584	Holstein	NA	NA
HOLFRAF003714827004	Holstein	NA	NA
HOLFRAF004404861274	Holstein	NA	NA
HOLFRAF004441360810	Holstein	NA	NA
HOLFRAF004441361103	Holstein	NA	NA
HOLFRAF004460977971	Holstein	NA	NA
HOLFRAF004948467907	Holstein	NA	NA
HOLFRAF004948468038	Holstein	NA	NA
HOLFRAF004948468068	Holstein	NA	NA
HOLFRAF005021850192	Holstein	NA	NA
HOLFRAF005347072605	Holstein	NA	NA
HOLFRAF005616683559	Holstein	NA	NA
HOLFRAF005628132631	Holstein	NA	NA
HOLFRAF006125571720	Holstein	NA	NA
HOLFRAF006125571728	Holstein	NA	NA
HOLFRAF006125571735	Holstein	NA	NA
HOLFRAF006125571825	Holstein	NA	NA
HOLFRAF006125571901	Holstein	NA	NA
HOLFRAF008574592404	Holstein	NA	NA
HOLFRAF008574592616	Holstein	NA	NA
HOLFRAM001095001791	Holstein	SAMEA3390151	PRJEB9343
HOLFRAM001201173964	Holstein	NA	NA
HOLFRAM001451887096	Holstein	NA	NA
HOLFRAM001528147401	Holstein	NA	NA
HOLFRAM002141062504	Holstein	NA	NA
HOLFRAM002211467811	Holstein	NA	NA
HOLFRAM002217051448	Holstein	SAMN08612457	PRJNA431934
HOLFRAM002234482774	Holstein	NA	NA
HOLFRAM002290038601	Holstein	SAMN08612429/SAMEA3390140	PRJNA431934
HOLFRAM002292002618	Holstein	SAMEA3390152	PRJEB9343
HOLFRAM002296001756	Holstein	SAMEA3390141	PRJEB9343
HOLFRAM002296020103	Holstein	NA	NA
HOLFRAM002921632624	Holstein	NA	NA
HOLFRAM002927060341	Holstein	NA	NA
HOLFRAM002944044298	Holstein	NA	NA
HOLFRAM002989026154	Holstein	NA	NA
HOLFRAM002991000305	Holstein	SAMEA3390142/SAMN08612430	PRJEB9343
HOLFRAM002997001110	Holstein	SAMEA3390143	PRJEB9343
HOLFRAM002998012650	Holstein	SAMEA3390144	PRJEB9343
HOLFRAM003297000948	Holstein	NA	NA
HOLFRAM003517966278	Holstein	NA	NA
HOLFRAM003523841620	Holstein	NA	NA
HOLFRAM003588001281	Holstein	SAMEA3390145	PRJEB9343
HOLFRAM003593049487	Holstein	SAMEA3390155	PRJEB9343
HOLFRAM003595000548	Holstein	NA	NA
HOLFRAM003598002918	Holstein	SAMEA3390156	PRJEB9343
HOLFRAM003616021869	Holstein	NA	NA
HOLFRAM003789007571	Holstein	SAMEA3390157	PRJEB9343
HOLFRAM004241076808	Holstein	NA	NA
HOLFRAM004242017605	Holstein	NA	NA
HOLFRAM004425254836	Holstein	NA	NA
HOLFRAM004435729417	Holstein	NA	NA
HOLFRAM004438258281	Holstein	NA	NA
HOLFRAM004438313386	Holstein	NA	NA
HOLFRAM004486041658	Holstein	SAMEA3390146	PRJEB9343
HOLFRAM004493050102	Holstein	SAMEA3390147	PRJEB9343
HOLFRAM004493050135	Holstein	SAMEA3390159	PRJEB9343
HOLFRAM004494050236	Holstein	SAMEA3390139	PRJEB9343
HOLFRAM004495050075	Holstein	NA	NA
HOLFRAM004496050079	Holstein	NA	NA
HOLFRAM004497050499	Holstein	NA	NA
HOLFRAM004594003401	Holstein	NA	NA
HOLFRAM004747063250	Holstein	NA	NA
HOLFRAM004931722849	Holstein	NA	NA
HOLFRAM004947788082	Holstein	NA	NA
HOLFRAM005112013633	Holstein	NA	NA
HOLFRAM005112013637	Holstein	NA	NA
HOLFRAM005112013651	Holstein	SAMEA3390148	PRJEB9343
HOLFRAM005616683535	Holstein	NA	NA
HOLFRAM005694028588	Holstein	SAMN08612431/SAMEA3390149	PRJNA431934
HOLFRAM005896007106	Holstein	NA	NA
HOLFRAM005994022699	Holstein	SAMEA3390162	PRJEB9343
HOLFRAM007273519635	Holstein	NA	NA
HOLFRAM007273561346	Holstein	NA	NA
HOLFRAM007297006288	Holstein	NA	NA
HOLFRAM007698010353	Holstein	SAMEA3390163	PRJEB9343
HOLGBRF000009384977	Holstein	NA	NA
HOLGBRF000009824693	Holstein	NA	NA
HOLGBRF000010635355	Holstein	NA	NA
HOLGBRF000011650968	Holstein	NA	NA
HOLGBRF000012061851	Holstein	NA	NA
HOLGBRF000112307094	Holstein	NA	NA
HOLGBRM000000370161	Holstein	SAMN08612432	PRJNA431934
HOLGBRM000000598172	Holstein	SAMN08612458/SAMN05788533	PRJNA431934
HOLITAM003604039709	Holstein	NA	NA
HOLITAM006001001962	Holstein	SAMN02843114	PRJNA176557
HOLITAM017990915143	Holstein	SAMN02843126	PRJNA176557
HOLITAM019500355190	Holstein	NA	NA
HOLITAM019500393890	Holstein	NA	NA
HOLITAM019990532806	Holstein	NA	NA
HOLITAM033990320474	Holstein	SAMN10940658	PRJNA343262
HOLITAM033990367800	Holstein	SAMN10940628	PRJNA343262
HOLNLDM000111116393	Holstein	NA	NA
HOLNLDM000120873995	Holstein	NA	NA
HOLNLDM000137409985	Holstein	NA	NA
HOLNLDM000140915217	Holstein	NA	NA
HOLNLDM000159659261	Holstein	NA	NA
HOLNLDM000170266664	Holstein	NA	NA
HOLNLDM000175038880	Holstein	NA	NA
HOLNLDM000189513764	Holstein	NA	NA
HOLNLDM000192383118	Holstein	NA	NA
HOLNLDM000193270099	Holstein	NA	NA
HOLNLDM000194562656	Holstein	NA	NA
HOLNLDM000216354702	Holstein	NA	NA
HOLNLDM000227414505	Holstein	NA	NA
HOLNLDM000240295769	Holstein	NA	NA
HOLNLDM000246470564	Holstein	NA	NA
HOLNLDM000246718510	Holstein	NA	NA
HOLNLDM000255206543	Holstein	NA	NA
HOLNLDM000260219284	Holstein	NA	NA
HOLNLDM000260368346	Holstein	NA	NA
HOLNLDM000260659264	Holstein	NA	NA
HOLNLDM000260692360	Holstein	NA	NA
HOLNLDM000261190911	Holstein	NA	NA
HOLNLDM000267911969	Holstein	NA	NA
HOLNLDM000270726446	Holstein	NA	NA
HOLNLDM000270726477	Holstein	NA	NA
HOLNLDM000272173125	Holstein	NA	NA
HOLNLDM000276740017	Holstein	NA	NA
HOLNLDM000276999640	Holstein	NA	NA
HOLNLDM000277557665	Holstein	NA	NA
HOLNLDM000284944331	Holstein	NA	NA
HOLNLDM000287391547	Holstein	NA	NA
HOLNLDM000288458540	Holstein	NA	NA
HOLNLDM000288458571	Holstein	NA	NA
HOLNLDM000288458805	Holstein	NA	NA
HOLNLDM000290158296	Holstein	NA	NA
HOLNLDM000292559732	Holstein	NA	NA
HOLNLDM000294753949	Holstein	NA	NA
HOLNLDM000295614731	Holstein	NA	NA
HOLNLDM000296767416	Holstein	NA	NA
HOLNLDM000298541634	Holstein	NA	NA
HOLNLDM000299027678	Holstein	NA	NA
HOLNLDM000311018749	Holstein	NA	NA
HOLNLDM000311651443	Holstein	NA	NA
HOLNLDM000316418898	Holstein	SAMEA3390150	PRJEB9343
HOLNLDM000316419721	Holstein	NA	NA
HOLNLDM000359508048	Holstein	NA	NA
HOLNLDM000383090074	Holstein	NA	NA
HOLNLDM000390479437	Holstein	NA	NA
HOLNLDM000445320754	Holstein	NA	NA
HOLNLDM000460508522	Holstein	NA	NA
HOLNLDM000460942030	Holstein	NA	NA
HOLNLDM000466101738	Holstein	NA	NA
HOLNLDM000474825497	Holstein	NA	NA
HOLNLDM000498938423	Holstein	NA	NA
HOLNLDM000523359223	Holstein	NA	NA
HOLNLDM000532855583	Holstein	NA	NA
HOLNLDM000538295350	Holstein	NA	NA
HOLNLDM000543311755	Holstein	SAMN08612459	PRJNA431934
HOLNLDM000548848001	Holstein	NA	NA
HOLNLDM000636632679	Holstein	NA	NA
HOLNLDM000693305790	Holstein	NA	NA
HOLNLDM000705638203	Holstein	NA	NA
HOLNLDM000734278627	Holstein	NA	NA
HOLNLDM000737800276	Holstein	NA	NA
HOLNLDM000755139693	Holstein	NA	NA
HOLNLDM000767300852	Holstein	NA	NA
HOLNLDM000775328514	Holstein	SAMN08612433	PRJNA431934
HOLNLDM000776846536	Holstein	NA	NA
HOLNLDM000777430664	Holstein	NA	NA
HOLNLDM000780180664	Holstein	NA	NA
HOLNLDM000785532529	Holstein	NA	NA
HOLNLDM000790545532	Holstein	NA	NA
HOLNLDM000811488961	Holstein	NA	NA
HOLNLDM000817118723	Holstein	NA	NA
HOLNLDM000829877874	Holstein	SAMN08612434	PRJNA431934
HOLNLDM000839380546	Holstein	NA	NA
HOLNLDM000857700678	Holstein	NA	NA
HOLNLDM000860788771	Holstein	NA	NA
HOLNLDM000875052636	Holstein	NA	NA
HOLNLDM000888659628	Holstein	NA	NA
HOLNLDM000958908450	Holstein	NA	NA
HOLNLDM000965813332	Holstein	SAMN10940668	PRJNA343262
HOLNLDM000970173683	Holstein	NA	NA
HOLNZLM000000062147	Holstein	SAMN08612460	PRJNA431934
HOLNZLM000000093262	Holstein	NA	NA
HOLNZLM000000662507	Holstein	NA	NA
HOLSWEM000000035918	Holstein	NA	NA
HOLSWEM000000045683	Holstein	NA	NA
HOLSWEM000000048202	Holstein	NA	NA
HOLUNKFP2846	Holstein	NA	NA
HOLUNKFRM1139	Holstein	NA	NA
HOLUNKFRM1140	Holstein	NA	NA
HOLUNKFRM1212	Holstein	NA	NA
HOLUNKFRM1322	Holstein	NA	NA
HOLUNKFRM971	Holstein	SAMEA4644759	PRJEB18113
HOLUNKFRM980	Holstein	SAMEA4644751	PRJEB18113
HOLUSAM000001347940	Holstein	NA	NA
HOLUSAM000001406548	Holstein	NA	NA
HOLUSAM000001458744	Holstein	NA	NA
HOLUSAM000001491007	Holstein	NA	NA
HOLUSAM000001667366	Holstein	SAMN05788492	PRJNA343262
HOLUSAM000001700553	Holstein	NA	NA
HOLUSAM000001723741	Holstein	NA	NA
HOLUSAM000001773417	Holstein	NA	NA
HOLUSAM000001811374	Holstein	SAMN08612461	PRJNA431934
HOLUSAM000001821208	Holstein	NA	NA
HOLUSAM000001841366	Holstein	NA	NA
HOLUSAM000001879085	Holstein	NA	NA
HOLUSAM000001883228	Holstein	NA	NA
HOLUSAM000001920807	Holstein	SAMEA3390158	PRJEB9343
HOLUSAM000001929410	Holstein	SAMEA3390164	PRJEB9343
HOLUSAM000001964484	Holstein	SAMN08612462	PRJNA431934
HOLUSAM000001983348	Holstein	NA	NA
HOLUSAM000002005253	Holstein	SAMN08612435	PRJNA431934
HOLUSAM000002030882	Holstein	NA	NA
HOLUSAM000002035598	Holstein	NA	NA
HOLUSAM000002037045	Holstein	NA	NA
HOLUSAM000002069731	Holstein	NA	NA
HOLUSAM000002070579	Holstein	SAMN08612436	PRJNA431934
HOLUSAM000002103297	Holstein	NA	NA
HOLUSAM000002122878	Holstein	NA	NA
HOLUSAM000002182343	Holstein	SAMEA3390161	PRJEB9343
HOLUSAM000002183007	Holstein	NA	NA
HOLUSAM000002195662	Holstein	NA	NA
HOLUSAM000002205082	Holstein	NA	NA
HOLUSAM000002234121	Holstein	SAMN02843140	PRJNA176557
HOLUSAM000002265005	Holstein	NA	NA
HOLUSAM000002266677	Holstein	SAMN02843171	PRJNA176557
HOLUSAM000002275578	Holstein	NA	NA
HOLUSAM000002284915	Holstein	SAMN02843155	PRJNA176557
HOLUSAM000002284985	Holstein	SAMN05788504	PRJNA343262
HOLUSAM000002289548	Holstein	NA	NA
HOLUSAM000002290977	Holstein	NA	NA
HOLUSAM000002294436	Holstein	NA	NA
HOLUSAM000002294967	Holstein	NA	NA
HOLUSAM000002297473	Holstein	NA	NA
HOLUSAM000017013604	Holstein	SAMN08612463	PRJNA431934
HOLUSAM000017058140	Holstein	NA	NA
HOLUSAM000017088070	Holstein	NA	NA
HOLUSAM000017129288	Holstein	SAMN02843164	PRJNA176557
HOLUSAM000017131025	Holstein	SAMN02843172	PRJNA176557
HOLUSAM000017349617	Holstein	SAMN02843127	PRJNA176557
HOLUSAM000050750432	Holstein	SAMN02843165	PRJNA176557
HOLUSAM000052357952	Holstein	NA	NA
HOLUSAM000053557278	Holstein	NA	NA
HOLUSAM000055181279	Holstein	NA	NA
HOLUSAM000059014733	Holstein	SAMN10940666	PRJNA343262
HOLUSAM000060372887	Holstein	SAMN08612464	PRJNA431934
HOLUSAM000060597003	Holstein	NA	NA
HOLUSAM000060996956	Holstein	NA	NA
HOLUSAM000061643016	Holstein	NA	NA
HOLUSAM000061886730	Holstein	NA	NA
HOLUSAM000061898306	Holstein	NA	NA
HOLUSAM000062065919	Holstein	SAMN02843173	PRJNA176557
HOLUSAM000062253394	Holstein	NA	NA
HOLUSAM000062768990	Holstein	SAMN02843174	PRJNA176557
HOLUSAM000063927723	Holstein	NA	NA
HOLUSAM000064881180	Holstein	NA	NA
HOLUSAM000065258473	Holstein	SAMN02843175	PRJNA176557
HOLUSAM000065283041	Holstein	SAMN10940639	PRJNA343262
HOLUSAM000065395083	Holstein	NA	NA
HOLUSAM000065917481	Holstein	SAMN10940677	PRJNA343262
HOLUSAM000066636657	Holstein	SAMN10940678	PRJNA343262
HOLUSAM000068894136	Holstein	NA	NA
HOLUSAM000069080973	Holstein	SAMN02843128	PRJNA176557
HOLUSAM000069716820	Holstein	SAMN10940643	PRJNA343262
HOLUSAM000069763386	Holstein	SAMN10940657	PRJNA343262
HOLUSAM000069822392	Holstein	NA	NA
HOLUSAM000069833043	Holstein	SAMN10940629	PRJNA343262
HOLUSAM000069983398	Holstein	SAMN10940626	PRJNA343262
HOLUSAM000070271449	Holstein	SAMN10940683	PRJNA343262
HOLUSAM000070592260	Holstein	NA	NA
HOLUSAM000070594710	Holstein	SAMN10940680	PRJNA343262
HOLUSAM000070625988	Holstein	NA	NA
HOLUSAM000070626136	Holstein	SAMN10940647	PRJNA343262
HOLUSAM000070776783	Holstein	SAMN10940627	PRJNA343262
HOLUSAM000070984352	Holstein	NA	NA
HOLUSAM000071025032	Holstein	NA	NA
HOLUSAM000071060382	Holstein	SAMN10940692	PRJNA343262
HOLUSAM000071178706	Holstein	NA	NA
HOLUSAM000071181777	Holstein	SAMN10940684	PRJNA343262
HOLUSAM000071441858	Holstein	SAMN10940663	PRJNA343262
HOLUSAM000071451771	Holstein	SAMN10940646	PRJNA343262
HOLUSAM000071451889	Holstein	SAMN09519613	PRJNA478565
HOLUSAM000071577460	Holstein	SAMN10940652	PRJNA343262
HOLUSAM000071640121	Holstein	SAMN10940682	PRJNA343262
HOLUSAM000071689555	Holstein	SAMN10940669	PRJNA343262
HOLUSAM000071813244	Holstein	SAMN10940685	PRJNA343262
HOLUSAM000071813443	Holstein	NA	NA
HOLUSAM000071852979	Holstein	SAMN09519612	PRJNA478565
HOLUSAM000071856729	Holstein	SAMN10940687	PRJNA343262
HOLUSAM000072053410	Holstein	SAMN10940641	PRJNA343262
HOLUSAM000072306266	Holstein	SAMN09519632	PRJNA478565
HOLUSAM000072332709	Holstein	SAMN10940659	PRJNA343262
HOLUSAM000072353554	Holstein	SAMN10940642	PRJNA343262
HOLUSAM000072395619	Holstein	SAMN10940688	PRJNA343262
HOLUSAM000072436632	Holstein	SAMN10940671	PRJNA343262
HOLUSAM000072495715	Holstein	SAMN09519629	PRJNA478565
HOLUSAM000072512148	Holstein	SAMN09519620	PRJNA478565
HOLUSAM000072512169	Holstein	SAMN10940686	PRJNA343262
HOLUSAM000072826907	Holstein	SAMN09519611	PRJNA478565
HOLUSAM000072969606	Holstein	SAMN10940623	PRJNA343262
HOLUSAM000073757159	Holstein	SAMN10940661	PRJNA343262
HOLUSAM000073963293	Holstein	SAMN10940634	PRJNA343262
HOLUSAM000073986060	Holstein	SAMN09519609	PRJNA478565
HOLUSAM000074072229	Holstein	SAMN09519606	PRJNA478565
HOLUSAM000074228150	Holstein	SAMN10940665	PRJNA343262
HOLUSAM000074284017	Holstein	SAMN09519603	PRJNA478565
HOLUSAM000074564764	Holstein	SAMN10940653	PRJNA343262
HOLUSAM000122358313	Holstein	SAMN08612437	PRJNA431934
HOLUSAM000123066734	Holstein	SAMN02843129	PRJNA176557
HOLUSAM000125470531	Holstein	NA	NA
HOLUSAM000126205242	Holstein	NA	NA
HOLUSAM000129800008	Holstein	NA	NA
HOLUSAM000130161253	Holstein	SAMN02843176	PRJNA176557
HOLUSAM000130263722	Holstein	NA	NA
HOLUSAM000130588960	Holstein	SAMN02843166	PRJNA176557
HOLUSAM000131823833	Holstein	NA	NA
HOLUSAM000132967734	Holstein	NA	NA
HOLUSAM000132973942	Holstein	SAMN02843110	PRJNA176557
HOLUSAM000133080890	Holstein	NA	NA
HOLUSAM000133573930	Holstein	SAMN02843130	PRJNA176557
HOLUSAM000133958964	Holstein	NA	NA
HOLUSAM000134422312	Holstein	NA	NA
HOLUSAM000135257546	Holstein	NA	NA
HOLUSAM000135746776	Holstein	NA	NA
HOLUSAM000135778023	Holstein	NA	NA
HOLUSAM000137974489	Holstein	SAMN02843167	PRJNA176557
HOLUSAM000138122625	Holstein	SAMN10940625	PRJNA343262
HOLUSAM000138348913	Holstein	NA	NA
HOLUSAM000138738583	Holstein	SAMN02843177	PRJNA176557
HOLUSAM000139119879	Holstein	NA	NA
HOLUSAM000139383375	Holstein	SAMN10940694	PRJNA343262
HOLUSAM000139471179	Holstein	SAMN02843178	PRJNA176557
HOLUSAM000140331158	Holstein	SAMN10940691	PRJNA343262
HOLUSAM000140909627	Holstein	NA	NA
HOLUSAM000141113021	Holstein	SAMN10940618	PRJNA343262
HOLUSAM000142052853	Holstein	NA	NA
HOLUSAM000142658451	Holstein	SAMN10940620	PRJNA343262
HOLUSAM003004385540	Holstein	SAMN10940693	PRJNA343262
HOLUSAM003008897701	Holstein	SAMN10940679	PRJNA343262
HOLUSAM003009329221	Holstein	SAMN10940674	PRJNA343262
HOLUSAM003009533223	Holstein	SAMN10940644	PRJNA343262
HOLUSAM003009533335	Holstein	SAMN10940649	PRJNA343262
HOLUSAM003009554537	Holstein	SAMN10940681	PRJNA343262
HOLUSAM003010356563	Holstein	SAMN10940664	PRJNA343262
HOLUSAM003011001431	Holstein	NA	NA
HOLUSAM003011001484	Holstein	SAMN10940648	PRJNA343262
HOLUSAM003011527364	Holstein	SAMN10940624	PRJNA343262
HOLUSAM003012130506	Holstein	SAMN10940689	PRJNA343262
HOLUSAM003012130529	Holstein	SAMN10940645	PRJNA343262
HOLUSAM003012170476	Holstein	SAMN10940637	PRJNA343262
HOLUSAM003012560018	Holstein	SAMN10940690	PRJNA343262
HOLUSAM003012560076	Holstein	NA	NA
HOLUSAM003013001475	Holstein	SAMN10940676	PRJNA343262
HOLUSAM003013475226	Holstein	SAMN10940621	PRJNA343262
HOLUSAM003013614139	Holstein	NA	NA
HOLUSAM003014561990	Holstein	SAMN10940650	PRJNA343262
HOLUSAM003124584893	Holstein	SAMN10940654	PRJNA343262
HOLUSAM003124837856	Holstein	SAMN10940673	PRJNA343262
HOLUSAM003125170883	Holstein	SAMN10940622	PRJNA343262
HOLUSAM003125201927	Holstein	SAMN10940636	PRJNA343262
HOLUSAM003125519831	Holstein	SAMN10940655	PRJNA343262
HOLUSAM003126477819	Holstein	SAMN10940638	PRJNA343262
HOLUSAM003127292468	Holstein	SAMN10940675	PRJNA343262
HOLUSAM003127334880	Holstein	SAMN10940662	PRJNA343262
HOLUSAM003128043687	Holstein	SAMN10940670	PRJNA343262
HOLUSAM003128590796	Holstein	SAMN10940619	PRJNA343262
HOLUSAM003128824393	Holstein	SAMN10940672	PRJNA343262
HOLUSAM003129037765	Holstein	SAMN10940633	PRJNA343262
HOLUSAM003129037893	Holstein	SAMN10940640	PRJNA343262
HOLUSAM003130010371	Holstein	SAMN10940651	PRJNA343262
HOLUSAM003131131371	Holstein	SAMN10940656	PRJNA343262
HOLUSAM003131131499	Holstein	SAMN10940667	PRJNA343262
HOLUSAU000001417390	Holstein	NA	NA
HOLUSAU000001447141	Holstein	NA	NA
JER111M003011199089	Jersey	SAMN10940698	PRJNA343262
JER116M003011609959	Jersey	SAMN10940696	PRJNA343262
JER125M003012576023	Jersey	SAMN10940697	PRJNA343262
JER199M000071199883	Jersey	SAMN10940699	PRJNA343262
JER260M003126073776	Jersey	SAMN10940695	PRJNA343262
JER294M000067294365	Jersey	SAMN10940700	PRJNA343262
JER485M000067485146	Jersey	SAMN10940701	PRJNA343262
JERAUSF000S06019152	Jersey	NA	NA
JERAUSM000A00000537	Jersey	SAMN08612480	PRJNA431934
JERAUSM000A00000721	Jersey	SAMN08612481	PRJNA431934
JERAUSM000A00000734	Jersey	SAMN08612465	PRJNA431934
JERAUSM000A00000747	Jersey	SAMN08612466	PRJNA431934
JERAUSM000A00000810	Jersey	SAMN08612467	PRJNA431934
JERAUSM000A00000913	Jersey	SAMN08612482	PRJNA431934
JERAUSM000A00001716	Jersey	SAMN08612468	PRJNA431934
JERAUSM000A00002725	Jersey	SAMN08612483	PRJNA431934
JERAUSM000A00003096	Jersey	SAMN08612469	PRJNA431934
JERAUSM000A00004200	Jersey	SAMN08612484	PRJNA431934
JERAUSM000A00004300	Jersey	SAMN08612485	PRJNA431934
JERAUSM000A00004909	Jersey	SAMN08612486	PRJNA431934
JERAUSM000A00004941	Jersey	SAMN08612487	PRJNA431934
JERAUSM000A00007837	Jersey	SAMN08612488	PRJNA431934
JERAUSM000A00008529	Jersey	SAMN08612470	PRJNA431934
JERAUSM000A00008691	Jersey	SAMN08612489	PRJNA431934
JERAUSM000A00009755	Jersey	SAMN08612490	PRJNA431934
JERAUSM000A00010153	Jersey	SAMN08612471	PRJNA431934
JERAUSM000A00010982	Jersey	SAMN08612491	PRJNA431934
JERAUSM000A00011104	Jersey	SAMN08612492	PRJNA431934
JERAUSM000A00011730	Jersey	SAMN08612472	PRJNA431934
JERAUSM000A00012480	Jersey	SAMN08612493	PRJNA431934
JERAUSM000A00013360	Jersey	SAMN08612494	PRJNA431934
JERAUSM000A00013406	Jersey	SAMN08612495	PRJNA431934
JERAUSM000A00013850	Jersey	SAMN08612496	PRJNA431934
JERAUSM000A00013864	Jersey	SAMN08612497	PRJNA431934
JERAUSM000A00015916	Jersey	SAMN08612498	PRJNA431934
JERAUSM000A00016439	Jersey	SAMN08612499	PRJNA431934
JERCANM000000136739	Jersey	SAMN08612501	PRJNA431934
JERCANM000000139475	Jersey	SAMN08612503	PRJNA431934
JERCANM000010008436	Jersey	SAMN08612504	PRJNA431934
JERDNKM000000300003	Jersey	SAMN08612505	PRJNA431934
JERUSAM000000634142	Jersey	SAMN08612526	PRJNA431934
JERUSAM000000644410	Jersey	SAMN08612473	PRJNA431934
JERUSAM000000645390	Jersey	SAMN08612527	PRJNA431934
JERUSAM000000645454	Jersey	SAMN08612528	PRJNA431934
JERUSAM000000646797	Jersey	SAMN08612529	PRJNA431934
JERUSAM000000646854	Jersey	SAMN08612530	PRJNA431934
JERUSAM000000646877	Jersey	SAMN08612474	PRJNA431934
JERUSAM000000647063	Jersey	SAMN08612531	PRJNA431934
JERUSAM000000649797	Jersey	SAMN08612475	PRJNA431934
JERUSAM000000650436	Jersey	SAMN08612476	PRJNA431934
JERUSAM000000651068	Jersey	NA	NA
JERUSAM000000651268	Jersey	SAMN08612477	PRJNA431934
JERUSAM000000651835	Jersey	SAMN08612532	PRJNA431934
JERUSAM000000652501	Jersey	SAMN08612478	PRJNA431934
JERUSAM000000654500	Jersey	SAMN08612533	PRJNA431934
JERUSAM000000656046	Jersey	SAMN08612534	PRJNA431934
JERUSAM000000658145	Jersey	SAMN08612535	PRJNA431934
JERUSAM000000658741	Jersey	SAMN08612537	PRJNA431934
JERUSAM000000659230	Jersey	SAMN08612538	PRJNA431934
JERUSAM000000660154	Jersey	SAMN08612539	PRJNA431934
JERUSAM000000660210	Jersey	SAMN08612540	PRJNA431934
JERUSAM000000660226	Jersey	NA	NA
JERUSAM000000660675	Jersey	NA	NA
JERUSAM000000661148	Jersey	SAMN08612541	PRJNA431934
JERUSAM000000661399	Jersey	NA	NA
JERUSAM000000661401	Jersey	SAMN08612542	PRJNA431934
JERUSAM000000662737	Jersey	NA	NA
JERUSAM000000663877	Jersey	SAMN08612543	PRJNA431934
JERUSAM000000664195	Jersey	NA	NA
JERUSAM000000665185	Jersey	SAMN08612479	PRJNA431934
JERUSAM000067010225	Jersey	NA	NA
JERUSAM000067011433	Jersey	NA	NA
JERUSAM000067282568	Jersey	NA	NA
JERUSAM000110226426	Jersey	SAMN08612545	PRJNA431934
JERUSAM000110379366	Jersey	NA	NA
JERUSAM000110404026	Jersey	SAMN08612546	PRJNA431934
JERUSAM000110437084	Jersey	SAMN08612547	PRJNA431934
JERUSAM000110641243	Jersey	NA	NA
JERUSAM000110874946	Jersey	NA	NA
JERUSAM000110980032	Jersey	NA	NA
JERUSAM000111023978	Jersey	NA	NA
JERUSAM000111080315	Jersey	NA	NA
JERUSAM000111142055	Jersey	NA	NA
JERUSAM000113076851	Jersey	NA	NA
JERUSAM000113503201	Jersey	NA	NA
JERUSAM000113672851	Jersey	NA	NA
JERUSAM000114011567	Jersey	SAMN08612548	PRJNA431934
JERUSAM000116279413	Jersey	NA	NA
REDCHEF120113456531	Holstein	SAMEA4644767	PRJEB18113
REDCHEM120138541953	Holstein	NA	NA
REDDEUM000538447179	Holstein	SAMEA4644726	PRJEB18113
RM411e_d	Holstein	NA	NA
RM463_d	Holstein	NA	NA
RM465_d	Holstein	NA	NA
SAMN02225736	Holstein	SAMN02225736	PRJNA210521
SAMN02225737	Holstein	SAMN02225737	PRJNA210521
SAMN02225738	Holstein	SAMN02225738	PRJNA210521
SAMN02225739	Holstein	SAMN02225739	PRJNA210521
SAMN02225740	Holstein	SAMN02225740	PRJNA210521
SAMN02225741	Holstein	SAMN02225741	PRJNA210521
SAMN02225742	Holstein	SAMN02225742	PRJNA210521
SAMN02225743	Holstein	SAMN02225743	PRJNA210521
SAMN04028906	Ancient	SAMN04028906	PRJNA294709
SAMN04576212	Holstein	SAMN04576212	PRJNA316122
SAMN04576214	Holstein	SAMN04576214	PRJNA316122
SAMN10598568	Holstein	SAMN10598568	PRJNA494431
SIMAUTM000070213719	Simmental	NA	NA
SIMAUTM000277755233	Simmental	NA	NA
SIMAUTM000574600534	Simmental	NA	NA
SIMAUTM000681337645	Simmental	NA	NA
SIMAUTM000823537322	Simmental	NA	NA
SIMAUTM000927146534	Simmental	NA	NA
SIMAUTM000963638719	Simmental	NA	NA
SIMCANM000000140262	Simmental	SAMN02941179	PRJNA256210
SIMCANM000000172281	Simmental	SAMN02941223	PRJNA256210
SIMCANM000000216954	Simmental	SAMN02941180	PRJNA256210
SIMCANM000000248382	Simmental	SAMN10182839	PRJNA176557
SIMCANM000000287068	Simmental	SAMN02941181	PRJNA256210
SIMCANM000000293252	Simmental	SAMN02941182	PRJNA256210
SIMCANM000000345090	Simmental	SAMN02941183	PRJNA256210
SIMCANM000000361254	Simmental	SAMN02941184	PRJNA256210
SIMCANM000000400874	Simmental	SAMN02941185	PRJNA256210
SIMCANM000000596928	Simmental	SAMN02941186	PRJNA256210
SIMCANM000000623092	Simmental	SAMN02941187	PRJNA256210
SIMCANM000SMRJW46JC	Simmental	SAMN02941231	PRJNA256210
SIMCHEF120084211436	Simmental	NA	NA
SIMCHEF120093962671	Holstein	NA	NA
SIMCHEF120132993864	Holstein	NA	NA
SIMCHEFRM153	Simmental	NA	NA
SIMCHEM120000880333	Holstein	SAMEA4644747	PRJEB18113
SIMCHEM120092158709	Simmental	NA	NA
SIMCHEM710488074272	Simmental	NA	NA
SIMCHEM712006074573	Simmental	NA	NA
SIMCHEM712018039935	Simmental	NA	NA
SIMCHEM712154013875	Simmental	NA	NA
SIMCHEM712455090575	Simmental	NA	NA
SIMCHEM712994042455	Simmental	SAMEA4644745	PRJEB18113
SIMCHEM713065011578	Simmental	NA	NA
SIMCHEM713191046185	Simmental	NA	NA
SIMCHEM713388027539	Simmental	NA	NA
SIMCHEM713620026917	Simmental	NA	NA
SIMCHEM713706019444	Simmental	NA	NA
SIMCHEM713775055619	Simmental	NA	NA
SIMCHEM714385061175	Simmental	NA	NA
SIMCHEM716955044748	Simmental	NA	NA
SIMCHEM716955055126	Simmental	NA	NA
SIMDEUF000917192098	Simmental	NA	NA
SIMDEUF000938065319	Simmental	NA	NA
SIMDEUF000947920782	Simmental	NA	NA
SIMDEUF000947940349	Simmental	NA	NA
SIMDEUM000803608138	Simmental	NA	NA
SIMDEUM000804179455	Simmental	NA	NA
SIMDEUM000809706945	Simmental	NA	NA
SIMDEUM000811017046	Simmental	NA	NA
SIMDEUM000910794565	Simmental	NA	NA
SIMDEUM000910865689	Simmental	NA	NA
SIMDEUM000910915308	Simmental	NA	NA
SIMDEUM000910950070	Simmental	NA	NA
SIMDEUM000911043667	Simmental	NA	NA
SIMDEUM000911331078	Simmental	NA	NA
SIMDEUM000911432723	Simmental	NA	NA
SIMDEUM000911485840	Simmental	NA	NA
SIMDEUM000911825633	Simmental	NA	NA
SIMDEUM000912392042	Simmental	NA	NA
SIMDEUM000912428641	Simmental	NA	NA
SIMDEUM000912851233	Simmental	NA	NA
SIMDEUM000912851741	Simmental	NA	NA
SIMDEUM000912971290	Simmental	NA	NA
SIMDEUM000913008210	Simmental	NA	NA
SIMDEUM000913163490	Simmental	NA	NA
SIMDEUM000913325437	Simmental	NA	NA
SIMDEUM000913404342	Simmental	NA	NA
SIMDEUM000913892370	Simmental	NA	NA
SIMDEUM000914255847	Simmental	NA	NA
SIMDEUM000914863883	Simmental	NA	NA
SIMDEUM000915040032	Simmental	NA	NA
SIMDEUM000915508121	Simmental	NA	NA
SIMDEUM000915581022	Simmental	NA	NA
SIMDEUM000915732780	Simmental	NA	NA
SIMDEUM000916200528	Simmental	NA	NA
SIMDEUM000917042828	Simmental	NA	NA
SIMDEUM000917327047	Simmental	NA	NA
SIMDEUM000918105400	Simmental	NA	NA
SIMDEUM000918162560	Simmental	NA	NA
SIMDEUM000918174246	Simmental	NA	NA
SIMDEUM000918197733	Simmental	NA	NA
SIMDEUM000918197923	Simmental	NA	NA
SIMDEUM000918555090	Simmental	NA	NA
SIMDEUM000918797280	Simmental	NA	NA
SIMDEUM000918892486	Simmental	NA	NA
SIMDEUM000918912889	Simmental	NA	NA
SIMDEUM000918923365	Simmental	NA	NA
SIMDEUM000918966927	Simmental	NA	NA
SIMDEUM000919017499	Simmental	NA	NA
SIMDEUM000919253926	Simmental	NA	NA
SIMDEUM000919587582	Simmental	NA	NA
SIMDEUM000919598352	Simmental	NA	NA
SIMDEUM000919879431	Simmental	NA	NA
SIMDEUM000920747734	Simmental	NA	NA
SIMDEUM000920791856	Simmental	NA	NA
SIMDEUM000922722988	Simmental	NA	NA
SIMDEUM000925265555	Simmental	NA	NA
SIMDEUM000926189400	Simmental	NA	NA
SIMDEUM000926428551	Simmental	NA	NA
SIMDEUM000926769689	Simmental	NA	NA
SIMDEUM000927550527	Simmental	NA	NA
SIMDEUM000928504510	Simmental	NA	NA
SIMDEUM000928528600	Simmental	NA	NA
SIMDEUM000929189864	Simmental	NA	NA
SIMDEUM000929276244	Simmental	NA	NA
SIMDEUM000929404092	Simmental	NA	NA
SIMDEUM000930988845	Simmental	NA	NA
SIMDEUM000931055961	Simmental	NA	NA
SIMDEUM000931098195	Simmental	NA	NA
SIMDEUM000932059928	Simmental	NA	NA
SIMDEUM000932204616	Simmental	NA	NA
SIMDEUM000932408546	Simmental	NA	NA
SIMDEUM000932627221	Simmental	NA	NA
SIMDEUM000932657399	Simmental	NA	NA
SIMDEUM000932739095	Simmental	NA	NA
SIMDEUM000932785883	Simmental	NA	NA
SIMDEUM000932878499	Simmental	NA	NA
SIMDEUM000932878729	Simmental	NA	NA
SIMDEUM000932908981	Simmental	NA	NA
SIMDEUM000932934199	Simmental	NA	NA
SIMDEUM000933038755	Simmental	NA	NA
SIMDEUM000933179301	Simmental	NA	NA
SIMDEUM000933223030	Simmental	NA	NA
SIMDEUM000933663105	Simmental	NA	NA
SIMDEUM000933687502	Simmental	NA	NA
SIMDEUM000933748320	Simmental	NA	NA
SIMDEUM000933752613	Simmental	NA	NA
SIMDEUM000933835752	Simmental	NA	NA
SIMDEUM000933855292	Simmental	NA	NA
SIMDEUM000934127155	Simmental	NA	NA
SIMDEUM000934399962	Simmental	NA	NA
SIMDEUM000934694674	Simmental	NA	NA
SIMDEUM000934752488	Simmental	NA	NA
SIMDEUM000935101102	Simmental	NA	NA
SIMDEUM000935281577	Simmental	NA	NA
SIMDEUM000935463615	Simmental	NA	NA
SIMDEUM000935491281	Simmental	NA	NA
SIMDEUM000935684041	Simmental	NA	NA
SIMDEUM000935704715	Simmental	NA	NA
SIMDEUM000935904510	Simmental	NA	NA
SIMDEUM000936189219	Simmental	NA	NA
SIMDEUM000936284807	Simmental	NA	NA
SIMDEUM000936319703	Simmental	NA	NA
SIMDEUM000936477017	Simmental	NA	NA
SIMDEUM000936487481	Simmental	NA	NA
SIMDEUM000936487534	Simmental	NA	NA
SIMDEUM000936580580	Simmental	NA	NA
SIMDEUM000936822851	Simmental	NA	NA
SIMDEUM000937030561	Simmental	NA	NA
SIMDEUM000937169790	Simmental	NA	NA
SIMDEUM000937187135	Simmental	NA	NA
SIMDEUM000937293240	Simmental	NA	NA
SIMDEUM000937295834	Simmental	NA	NA
SIMDEUM000937447484	Simmental	NA	NA
SIMDEUM000937608774	Simmental	NA	NA
SIMDEUM000937694254	Simmental	NA	NA
SIMDEUM000937732019	Simmental	NA	NA
SIMDEUM000937746688	Simmental	NA	NA
SIMDEUM000937793170	Simmental	NA	NA
SIMDEUM000937795655	Simmental	NA	NA
SIMDEUM000937795843	Simmental	NA	NA
SIMDEUM000937809494	Simmental	NA	NA
SIMDEUM000937911240	Simmental	NA	NA
SIMDEUM000938063849	Simmental	NA	NA
SIMDEUM000938189985	Simmental	NA	NA
SIMDEUM000938263111	Simmental	NA	NA
SIMDEUM000938322620	Simmental	NA	NA
SIMDEUM000938574594	Simmental	NA	NA
SIMDEUM000938595455	Simmental	NA	NA
SIMDEUM000938759470	Simmental	NA	NA
SIMDEUM000938806653	Simmental	NA	NA
SIMDEUM000939109211	Simmental	NA	NA
SIMDEUM000939560629	Simmental	NA	NA
SIMDEUM000939611602	Simmental	NA	NA
SIMDEUM000940100513	Simmental	NA	NA
SIMDEUM000940220038	Simmental	NA	NA
SIMDEUM000940653131	Simmental	NA	NA
SIMDEUM000940777732	Simmental	NA	NA
SIMDEUM000940823906	Simmental	NA	NA
SIMDEUM000940930385	Simmental	NA	NA
SIMDEUM000941115399	Simmental	NA	NA
SIMDEUM000941364903	Simmental	NA	NA
SIMDEUM000942238113	Simmental	NA	NA
SIMDEUM000943707915	Simmental	NA	NA
SIMDEUM000946485312	Simmental	NA	NA
SIMDEUM000947638535	Simmental	NA	NA
SIMDEUM000948421703	Simmental	NA	NA
SIMDEUM000979317838	Simmental	NA	NA
SIMDEUM007600026785	Simmental	NA	NA
SIMFRAM003990018016	Simmental	NA	NA
SIMNZLM000049AA0347	Simmental	NA	NA
SIMNZLM000049AU0158	Simmental	NA	NA
SIMNZLM001455AW0063	Simmental	NA	NA
SIMUSAM000000000001	Simmental	SAMN05788545	PRJNA343262
SIMUSAM000000000010	Simmental	SAMN05788541	PRJNA343262
SIMUSAM000000000369	Simmental	SAMN05788546	PRJNA343262
SIMUSAM000000006084	Simmental	SAMN05788544	PRJNA343262
SIMUSAM000000006110	Simmental	SAMN05788542	PRJNA343262
SIMUSAM000000058311	Simmental	SAMN05788543	PRJNA343262
SIMUSAM000000320938	Simmental	SAMN10940562	PRJNA343262
SIMUSAM000000760099	Simmental	SAMN02941230	PRJNA256210
SIMUSAM000001006805	Simmental	SAMN02941188	PRJNA256210
SIMUSAM000001140615	Simmental	SAMN10940558	PRJNA343262
SIMUSAM000001282876	Simmental	SAMN02941224	PRJNA256210
SIMUSAM000001425514	Simmental	SAMN10940559	PRJNA343262
SIMUSAM000001937373	Simmental	SAMN10940560	PRJNA343262
SIMUSAM000002144976	Simmental	SAMN10940561	PRJNA343262
SIMUSAM000002257912	Simmental	SAMN02941200	PRJNA256210
SIMUSAM000002289889	Simmental	NA	NA
SIMUSAM000002294262	Simmental	NA	NA
SIMUSAM000002370545	Simmental	NA	NA
SIMUSAM000009617179	Simmental	SAMN02941202	PRJNA256210
UMCUSAF000000033674	Jersey	NA	NA
UMCUSAF000000078757	Holstein	SAMN10940583	PRJNA343262
UMCUSAF000000078773	Holstein	SAMN10940584	PRJNA343262
UMCUSAF000000078827	Holstein	SAMN10940585	PRJNA343262
UMCUSAF000000079050	Holstein	SAMN10940588	PRJNA343262
UMCUSAF000000080134	Holstein	SAMN10940593	PRJNA343262
UMCUSAF000000080421	Holstein	SAMN10940595	PRJNA343262
UMCUSAF000000080636	Holstein	SAMN10940598	PRJNA343262
UMCUSAF000000082366	Holstein	NA	NA
UMCUSAF000000086883	Holstein	SAMN10940600	PRJNA343262
UMCUSAF000000086953	Holstein	SAMN10940601	PRJNA343262
UMCUSAF000000086954	Holstein	SAMN10940602	PRJNA343262
UMCUSAF000000086956	Holstein	SAMN10940603	PRJNA343262
UMCUSAF000000087024	Holstein	SAMN10940604	PRJNA343262
UMCUSAF000000087267	Holstein	SAMN10940608	PRJNA343262
UMCUSAF000000087309	Holstein	SAMN10940609	PRJNA343262
UMCUSAF000000087335	Holstein	SAMN10940610	PRJNA343262
UMCUSAF000000087398	Holstein	SAMN10940611	PRJNA343262
UMCUSAF000000109173	Holstein	SAMN10940612	PRJNA343262
UMCUSAF000000109174	Holstein	SAMN10940613	PRJNA343262
UMCUSAF000000109214	Holstein	SAMN10940614	PRJNA343262
UMCUSAF000000109261	Holstein	SAMN10940615	PRJNA343262
UMCUSAF000000109309	Holstein	SAMN10940616	PRJNA343262
UMCUSAF000000109378	Holstein	SAMN10940617	PRJNA343262
UMCUSAF000000118765	Angus	SAMN10940537	PRJNA343262
UMCUSAF000000118766	Angus	SAMN10940538	PRJNA343262
UMCUSAF000000198045	Holstein	SAMN05938744	PRJNA350384
UMCUSAM000000003202	Brahman	NA	NA
UMCUSAM000000033675	Jersey	NA	NA
UMCUSAM000000033676	Jersey	NA	NA
UMCUSAM000000033678	Jersey	NA	NA
UMCUSAM000000033681	Jersey	SAMN05788518	PRJNA343262
UMCUSAM000000033682	Jersey	NA	NA
UMCUSAM000000033683	Jersey	NA	NA
UMCUSAM000000078648	Holstein	SAMN10940582	PRJNA343262
UMCUSAM000000078836	Holstein	SAMN10940586	PRJNA343262
UMCUSAM000000078853	Holstein	SAMN10940587	PRJNA343262
UMCUSAM000000079160	Holstein	SAMN10940589	PRJNA343262
UMCUSAM000000079488	Holstein	SAMN10940590	PRJNA343262
UMCUSAM000000079863	Holstein	SAMN10940591	PRJNA343262
UMCUSAM000000079971	Holstein	SAMN10940592	PRJNA343262
UMCUSAM000000080163	Holstein	SAMN10940594	PRJNA343262
UMCUSAM000000080427	Holstein	SAMN10940596	PRJNA343262
UMCUSAM000000080609	Holstein	SAMN10940597	PRJNA343262
UMCUSAM000000196763	Holstein	SAMEA4780233	PRJEB27379
UMCUSAM000000196764	Holstein	SAMEA4780234	PRJEB27379
UMCUSAM000000196765	Holstein	SAMEA4780235	PRJEB27379
UMCUSAM000000196766	Holstein	SAMEA4780236	PRJEB27379
UMCUSAM000000196767	Holstein	SAMEA4780237	PRJEB27379
UMCUSAM000000196768	Holstein	SAMEA4780238	PRJEB27379
UMCUSAM000000196769	Holstein	SAMEA4780239	PRJEB27379
UMCUSAM000000196770	Holstein	SAMEA4780240	PRJEB27379
UMCUSAM000000196771	Holstein	SAMEA4780241	PRJEB27379
UMCUSAM000000196772	Holstein	SAMEA4780242	PRJEB27379
UMCUSAM000000196773	Holstein	SAMEA4780243	PRJEB27379
UMCUSAM000000196774	Holstein	SAMEA4780244	PRJEB27379
UMCUSAM000000196775	Holstein	SAMEA4780245	PRJEB27379
UMCUSAM000000196776	Holstein	SAMEA4780246	PRJEB27379
UMCUSAM000000196777	Holstein	SAMEA4780247	PRJEB27379
UMCUSAM000000196778	Holstein	SAMEA4780248	PRJEB27379
UMCUSAM000000196779	Holstein	SAMEA4780249	PRJEB27379
UMCUSAM000000196780	Holstein	SAMEA4780250	PRJEB27379
UMCUSAM000000196781	Holstein	SAMEA4780251	PRJEB27379
UMCUSAM000000196782	Holstein	SAMEA4780252	PRJEB27379
UMCUSAM000000196783	Holstein	SAMEA4780253	PRJEB27379
UMCUSAM000000196784	Holstein	SAMEA4780254	PRJEB27379
UMCUSAM000000196785	Holstein	SAMEA4780255	PRJEB27379
UMCUSAM000000196786	Holstein	SAMEA4780256	PRJEB27379
UMCUSAM000000196787	Holstein	SAMEA4780257	PRJEB27379
UMCUSAM000000196788	Holstein	SAMEA4780258	PRJEB27379
UMCUSAM000000196789	Holstein	SAMEA4780259	PRJEB27379
UMCUSAM000000196790	Holstein	SAMEA4780260	PRJEB27379
UMCUSAM000000196792	Holstein	SAMEA4780262	PRJEB27379
UMCUSAM000000196793	Holstein	SAMEA4780263	PRJEB27379
UMCUSAM000000196794	Holstein	SAMEA4780264	PRJEB27379
UMCUSAM000000196795	Holstein	SAMEA4780265	PRJEB27379
UMCUSAM000000196796	Holstein	SAMEA4780266	PRJEB27379
UMCUSAM000000196797	Holstein	SAMEA4780267	PRJEB27379
UMCUSAM000000196798	Holstein	SAMEA4780268	PRJEB27379
UMCUSAM000000196799	Holstein	SAMEA4780269	PRJEB27379
UMCUSAM000000196800	Holstein	SAMEA4780270	PRJEB27379
UMCUSAM000000196801	Holstein	SAMEA4780271	PRJEB27379
UMCUSAM000000196802	Holstein	SAMEA4780272	PRJEB27379
UMCUSAM000000196803	Holstein	SAMEA4780273	PRJEB27379
UMCUSAM000000196804	Holstein	SAMEA4780274	PRJEB27379
UMCUSAM000000196805	Holstein	SAMEA4780275	PRJEB27379
UMCUSAM000000196806	Holstein	SAMEA4780276	PRJEB27379
UMCUSAM000000196807	Holstein	SAMEA4780277	PRJEB27379
UMCUSAM000000196808	Holstein	SAMEA4780278	PRJEB27379
UMCUSAM000000196809	Holstein	SAMEA4780279	PRJEB27379
UMCUSAM000000196810	Holstein	SAMEA4780280	PRJEB27379
UMCUSAM000000196811	Holstein	SAMEA4780281	PRJEB27379
UMCUSAM000000196812	Holstein	SAMEA4780282	PRJEB27379
UMCUSAM000000196813	Holstein	SAMEA4780283	PRJEB27379
UMCUSAM000000196814	Holstein	SAMEA4780284	PRJEB27379
UMCUSAM000000196815	Holstein	SAMEA4780285	PRJEB27379
UMCUSAM000000196816	Holstein	SAMEA4780286	PRJEB27379
UMCUSAM000000196818	Holstein	SAMEA4780288	PRJEB27379
UMCUSAM000000196819	Holstein	SAMEA4780289	PRJEB27379
UMCUSAM000000196820	Holstein	SAMEA4780290	PRJEB27379
UMCUSAM000000196821	Holstein	SAMEA4780291	PRJEB27379
UMCUSAM000000196822	Holstein	SAMEA4780292	PRJEB27379
UMCUSAM000000196823	Holstein	SAMEA4780293	PRJEB27379
UMCUSAM000000196825	Holstein	SAMEA4780295	PRJEB27379
UMCUSAM000000196826	Holstein	SAMEA4780296	PRJEB27379
UMCUSAM000000196827	Holstein	SAMEA4780297	PRJEB27379
UMCUSAM000000196828	Holstein	SAMEA4780298	PRJEB27379
UMCUSAM000000196829	Holstein	SAMEA4780299	PRJEB27379
UMCUSAM000000196830	Holstein	SAMEA4780300	PRJEB27379
UMCUSAM000000196831	Holstein	SAMEA4780301	PRJEB27379
UMCUSAM000000196832	Holstein	SAMEA4780302	PRJEB27379
UMCUSAM000000196833	Holstein	SAMEA4780303	PRJEB27379
UMCUSAM000000196835	Holstein	SAMEA4780305	PRJEB27379
UMCUSAM000000196836	Holstein	SAMEA4780306	PRJEB27379
UMCUSAM000000196837	Holstein	SAMEA4780307	PRJEB27379
UMCUSAM000000196838	Holstein	SAMEA4780308	PRJEB27379
UMCUSAM000000196839	Holstein	SAMEA4780309	PRJEB27379
UMCUSAM000000196840	Holstein	SAMEA4780310	PRJEB27379
UMCUSAM000000196841	Holstein	SAMEA4780311	PRJEB27379
UMCUSAM000000196842	Holstein	SAMEA4780312	PRJEB27379
UMCUSAM000000196843	Holstein	SAMEA4780313	PRJEB27379
UMCUSAM000000196844	Holstein	SAMEA4780314	PRJEB27379
UMCUSAM000000196845	Holstein	SAMEA4780315	PRJEB27379
UMCUSAM000000196847	Holstein	SAMEA4780317	PRJEB27379
UMCUSAM000000196848	Holstein	SAMEA4780318	PRJEB27379
UMCUSAM000000196849	Holstein	SAMEA4780319	PRJEB27379
UMCUSAM000000196850	Holstein	SAMEA4780320	PRJEB27379
UMCUSAM000000198046	Holstein	SAMN05939266	PRJNA350384
UMCUSAM000000198047	Holstein	SAMN05939364	PRJNA350384
UMCUSAM000000198048	Holstein	SAMN05942192	PRJNA350593
UMCUSAM000000198049	Holstein	SAMN05942193	PRJNA350593
UMCUSAM000000198050	Holstein	SAMN05942194	PRJNA350593
UMCUSAM000000198283	Simmental	SAMN05199676	PRJNA324270
UMCUSAM000000198313	Tibetan	SAMN06698995	PRJNA379859
UMCUSAM000000198314	Tibetan	SAMN06698996	PRJNA379859
UMCUSAM000000198315	Tibetan	SAMN06698997	PRJNA379859
UMCUSAM000000198316	Tibetan	SAMN06698999	PRJNA379859
UMCUSAM000000198317	Tibetan	SAMN06699000	PRJNA379859
UMCUSAM000000198318	Tibetan	SAMN06699001	PRJNA379859
UMCUSAM000000198319	Tibetan	SAMN06699002	PRJNA379859
UMCUSAM000000198401	Tibetan	SAMN07622467	PRJNA379859
UMCUSAM000000198526	Angus	SAMN09379700	PRJNA474946
UMCUSAM000000198537	Angus	SAMN09379759	PRJNA474946
UMCUSAM000000198540	Simmental	SAMN09379772	PRJNA474946
UMCUSAM000000198543	Simmental	SAMN09379809	PRJNA474946
UMCUSAM000000198548	Simmental	SAMN09379832	PRJNA474946
UMCUSAU000000085978	Brahman	NA	NA
UMCUSAU000000088668	Angus	SAMN10940513	PRJNA343262
UMCUSAU000000088669	Angus	SAMN10940514	PRJNA343262
UMCUSAU000000088671	Angus	SAMN10940515	PRJNA343262
UMCUSAU000000088972	Angus	SAMN10940516	PRJNA343262
UMCUSAU000000088973	Angus	SAMN10940517	PRJNA343262
UMCUSAU000000088974	Angus	SAMN10940518	PRJNA343262
UMCUSAU000000088975	Angus	SAMN10940519	PRJNA343262
UMCUSAU000000088976	Angus	SAMN10940520	PRJNA343262
UMCUSAU000000088977	Angus	SAMN10940521	PRJNA343262
UMCUSAU000000088978	Angus	SAMN10940522	PRJNA343262
UMCUSAU000000118017	Ancient	NA	NA
UMCUSAU000000194268	Holstein	SAMN02700161	PRJNA238491
UMCUSAU000000194269	Holstein	SAMN02700162	PRJNA238491
UMCUSAU000000194272	Angus	SAMN03387020	PRJNA277147
UMCUSAU000000194278	Holstein	SAMN04201345	PRJNA299394
UMCUSAU000000194344	Angus	SAMN05216009	PRJNA324822
UMCUSAU000000194345	Angus	SAMN05216010	PRJNA324822
UMCUSAU000000194346	Angus	SAMN05216011	PRJNA324822
UMCUSAU000000194347	Angus	SAMN05216012	PRJNA324822
UMCUSAU000000194348	Angus	SAMN05216013	PRJNA324822
UMCUSAU000000194349	Angus	SAMN05216014	PRJNA324822
UMCUSAU000000194362	Simmental	SAMN05216027	PRJNA324822
UMCUSAU000000194363	Simmental	SAMN05216028	PRJNA324822
UMCUSAU000000194364	Simmental	SAMN05216029	PRJNA324822
UMCUSAU000000194365	Simmental	SAMN05216030	PRJNA324822
UMCUSAU000000194366	Simmental	SAMN05216031	PRJNA324822
UMCUSAU000000194367	Simmental	SAMN05216032	PRJNA324822
UMCUSAU000000194400	Brahman	SAMN05216066	PRJNA324822
UMCUSAU000000194401	Brahman	SAMN05216067	PRJNA324822
UMCUSAU000000194402	Brahman	SAMN05216068	PRJNA324822
UMCUSAU000000194403	Brahman	SAMN05216069	PRJNA324822
UMCUSAU000000194404	Brahman	SAMN05216070	PRJNA324822
UMCUSAU000000194448	Holstein	SAMN05929796	PRJNA349121
UMCUSAU000000194479	Tibetan	SAMN06698998	PRJNA379859
UMCUSAU000000194542	Tibetan	SAMN08242316	PRJNA422979
UMCUSAU000000194543	Tibetan	SAMN08242320	PRJNA422979
UMCUSAU000000194544	Tibetan	SAMN08242322	PRJNA422979
UMCUSAU000000194545	Tibetan	SAMN08242324	PRJNA422979
UMCUSAU000000194550	Brahman	SAMN08473803	PRJNA432857
UMCUSAU000000194735	Simmental	SAMN09379696	PRJNA474946
UMCUSAU000000194736	Simmental	SAMN09379698	PRJNA474946
UMCUSAU000000194737	Angus	SAMN09379699	PRJNA474946
UMCUSAU000000194739	Angus	SAMN09379702	PRJNA474946
UMCUSAU000000194740	Angus	SAMN09379703	PRJNA474946
UMCUSAU000000194742	Simmental	SAMN09379706	PRJNA474946
UMCUSAU000000194744	Simmental	SAMN09379708	PRJNA474946
UMCUSAU000000194747	Angus	SAMN09379711	PRJNA474946
UMCUSAU000000194751	Simmental	SAMN09379717	PRJNA474946
UMCUSAU000000194752	Simmental	SAMN09379718	PRJNA474946
UMCUSAU000000194763	Simmental	SAMN09379730	PRJNA474946
UMCUSAU000000194764	Simmental	SAMN09379731	PRJNA474946
UMCUSAU000000194767	Simmental	SAMN09379734	PRJNA474946
UMCUSAU000000194770	Angus	SAMN09379739	PRJNA474946
UMCUSAU000000194785	Angus	SAMN09379758	PRJNA474946
UMCUSAU000000194791	Simmental	SAMN09379767	PRJNA474946
UMCUSAU000000194792	Simmental	SAMN09379768	PRJNA474946
UMCUSAU000000194798	Angus	SAMN09379775	PRJNA474946
UMCUSAU000000194800	Simmental	SAMN09379777	PRJNA474946
UMCUSAU000000194801	Simmental	SAMN09379778	PRJNA474946
UMCUSAU000000194803	Angus	SAMN09379780	PRJNA474946
UMCUSAU000000194805	Simmental	SAMN09379782	PRJNA474946
UMCUSAU000000194808	Simmental	SAMN09379785	PRJNA474946
UMCUSAU000000194809	Simmental	SAMN09379786	PRJNA474946
UMCUSAU000000194810	Angus	SAMN09379787	PRJNA474946
UMCUSAU000000194811	Angus	SAMN09379788	PRJNA474946
UMCUSAU000000194812	Angus	SAMN09379789	PRJNA474946
UMCUSAU000000194822	Angus	SAMN09379800	PRJNA474946
UMCUSAU000000194826	Angus	SAMN09379804	PRJNA474946
UMCUSAU000000194829	Simmental	SAMN09379807	PRJNA474946
UMCUSAU000000194839	Simmental	SAMN09379822	PRJNA474946
UMCUSAU000000194840	Simmental	SAMN09379823	PRJNA474946
UMCUSAU000000194841	Simmental	SAMN09379824	PRJNA474946
UMCUSAU000000194842	Simmental	SAMN09379825	PRJNA474946
UMCUSAU000000194844	Simmental	SAMN09379827	PRJNA474946
UMCUSAU000000194845	Simmental	SAMN09379828	PRJNA474946
UMCUSAU000000194847	Simmental	SAMN09379831	PRJNA474946
UMCUSAU000000194848	Holstein	SAMN09510408	PRJNA477833
UMCUSAU000000194849	Holstein	SAMN09510409	PRJNA477833
UMCUSAU000000194850	Holstein	SAMN09510410	PRJNA477833
UMCUSAU000000194851	Holstein	SAMN09510411	PRJNA477833
UMCUSAU000000198238	Holstein	SAMN02225734	PRJNA210519
UMCUSAU000000198239	Holstein	SAMN02225735	PRJNA210519
UMCUSAU000000198410	Tibetan	SAMN08242317	PRJNA422979
UMCUSAU000000198411	Tibetan	SAMN08242318	PRJNA422979
UMCUSAU000000198412	Tibetan	SAMN08242319	PRJNA422979
UMCUSAU000000198413	Tibetan	SAMN08242321	PRJNA422979
UMCUSAU000000198414	Tibetan	SAMN08242325	PRJNA422979
UMCUSAU000000198415	Tibetan	SAMN08242328	PRJNA422979
UMCUSAU000000198416	Tibetan	SAMN08242329	PRJNA422979
UMCUSAU000000198417	Tibetan	SAMN08242331	PRJNA422979
UMCUSAU000000198418	Tibetan	SAMN08242332	PRJNA422979
UMCUSAU000000198419	Tibetan	SAMN08242333	PRJNA422979
UNKIRQM000000000048	Ancient	PRJEB31621	PRJEB31621
UNKNLDF000000000025	Ancient	PRJEB31621	PRJEB31621
UNKNLDF000000000064	Ancient	PRJEB31621	PRJEB31621
UNKNLDF000000000065	Ancient	PRJEB31621	PRJEB31621
UNKNLDM000000000035	Ancient	PRJEB31621	PRJEB31621
UNKNLDM000000000036	Ancient	PRJEB31621	PRJEB31621
UNKNLDM000000000037	Ancient	PRJEB31621	PRJEB31621
UNKNLDM000000000039	Ancient	PRJEB31621	PRJEB31621
XXXCHNM00YBCNXZ0001	Tibetan	NA	NA
XXXCHNM00YBCNXZ0002	Tibetan	NA	NA
XXXDEUF001300929300	Holstein	NA	NA
XXXDEUF001302196488	Holstein	NA	NA
